# Supplementary material for: Bis(diethyl­amido-κN)(diethyl­amine-κN)bis­(2,6-diisopropyl­phenyl­amido-κN)zirconium(IV)
Source: Acta Crystallogr Sect E Struct Rep Online. 2013 Jan 4;69(Pt 2):m72. doi: 10.1107/S160053681205115X (PMC3569177; doi:10.1107/S160053681205115X)
Supplement: Supplementary file 1 [file e-69-00m72-sup1.cif]

##############################################################################
#                                                                            #
# This CIF contains the data in a paper accepted for publication in          #
# Acta Crystallographica Section E. It conforms to the requirements of       #
# Notes for Authors for Acta Crystallographica Section E, and has been       #
# peer reviewed under the auspices of the IUCr Commission on Journals.       #
#                                                                            #
# Full details of the Crystallographic Information File format               #
# are given in the paper "The Crystallographic Information File (CIF):       #
# a New Standard Archive File for Crystallography" by S. R. Hall, F. H.      #
# Allen and I. D. Brown [Acta Cryst. (1991), A47, 655-685].                  #
#                                                                            #
# The current version of the core CIF dictionary is obtainable from          #
# ftp://ftp.iucr.org/pub/cif_core.dic.                                       #
#                                                                            #
# Software is freely available for graphical display of the structure(s)     #
# in this CIF. For information consult the CIF software page                 #
# http://www.iucr.org/resources/cif/software.                                #
#                                                                            #
# This file may be used for bona fide research purposes within the           #
# scientific community so long as proper attribution is given to the journal # 
# article from which it was obtained.                                        #
#                                                                            #
##############################################################################
data_global
_audit_creation_method     'WinGX routine CIF_UPDATE'
_audit_conform_dict_name     cif_core.dic
_audit_conform_dict_version     2.4
_journal_date_recd_electronic     2012-12-04
_journal_date_accepted     2012-12-18
_journal_name_full     'Acta Crystallographica, Section E'
_journal_year     2013
_journal_volume     69
_journal_issue      2
_journal_page_first     m72
_journal_page_last     m72
_journal_paper_category     QM
_journal_paper_doi     10.1107/S160053681205115X
_journal_coeditor_code     NG5310
_publ_contact_author_name     '\/Lukasz Ponikiewski'
_publ_contact_author_address
;
Chemical Faculty
Gdansk University of Technology
Gabriela Narutowicza Street 11/12
80-233 Gdansk
Poland
;
_publ_contact_author_email     'lukasz.ponikiewski@pg.gda.pl'
_publ_contact_author_fax     '+48 58 347 2694'
_publ_contact_author_phone     '+48 58 347 2329'
_publ_section_title
;\
Bis(diethylamido-\k<i>N</i>)(diethylamine-\k<i>N</i>)bis(2,6-\
diisopropylphenylamido-\k<i>N</i>)zirconium(IV)
;
loop_
    _publ_author_name
    _publ_author_footnote
    _publ_author_address
    'Zauliczny, Mateusz' .
;
Chemical Faculty
Gdansk University of Technology
Gabriela Narutowicza Street 11/12
80-233 Gdansk
Poland
;
    'Grubba, Rafa\/l' .
;
Chemical Faculty
Gdansk University of Technology
Gabriela Narutowicza Street 11/12
80-233 Gdansk
Poland
;
    'Ponikiewski, \/Lukasz' .
;
Chemical Faculty
Gdansk University of Technology
Gabriela Narutowicza Street 11/12
80-233 Gdansk
Poland
;
    'Pikies, Jerzy' .
;
Chemical Faculty
Gdansk University of Technology
Gabriela Narutowicza Street 11/12
80-233 Gdansk
Poland
;
data_I
_audit_creation_method     'WinGX routine CIF_UPDATE'
_audit_conform_dict_name     cif_core.dic
_audit_conform_dict_version     2.4
_chemical_name_systematic
;
Bis(diethylamido-\k<i>N</i>)(diethylamine-\k<i>N</i>)bis(2,6-
diisopropylphenylamido-\k<i>N</i>)zirconium(IV)
;
_chemical_formula_moiety     'Zr (C4 H10 N)2 (C4 H11 N) (C12 H18 N)2'
_chemical_formula_sum     'C36 H67 N5 Zr'
_chemical_formula_iupac     '[Zr (C12 H18 N)2 (C4 H10 N)2 (C4 H11 N)]'
_chemical_formula_weight     661.17
_symmetry_cell_setting     triclinic
_symmetry_space_group_name_H-M     'P -1'
_symmetry_space_group_name_Hall     '-P 1'
loop_
    _symmetry_equiv_pos_as_xyz
    'x, y, z'
    '-x, -y, -z'
_cell_length_a     11.2079(3)
_cell_length_b     13.1612(5)
_cell_length_c     14.3443(6)
_cell_angle_alpha     86.578(3)
_cell_angle_beta     70.484(3)
_cell_angle_gamma     71.232(3)
_cell_volume     1885.61(12)
_cell_formula_units_Z     2
_cell_measurement_reflns_used     6954
_cell_measurement_theta_min     2.904
_cell_measurement_theta_max     28.3836
_cell_measurement_temperature     293(2)
_exptl_crystal_description     block
_exptl_crystal_colour     colourless
_exptl_crystal_size_max     0.5829
_exptl_crystal_size_mid     0.3864
_exptl_crystal_size_min     0.3424
_exptl_crystal_density_diffrn     1.164
_exptl_crystal_density_method     'not measured'
_exptl_crystal_F_000     716
loop_
    _exptl_crystal_face_index_h
    _exptl_crystal_face_index_k
    _exptl_crystal_face_index_l
    _exptl_crystal_face_perp_dist
    -15 -10 -8 0.1909
    15 10 8 0.2372
    2 -12 -11 0.1851
    -3 12 11 0.1479
    11 -3 17 0.1388
    -14 0 -14 0.2666
    -1 8 -18 0.1329
    15 6 2 0.2463
    -12 -9 7 0.2494
    9 15 13 0.1985
    -7 -15 -13 0.2037
_exptl_absorpt_coefficient_mu     0.321
_exptl_absorpt_correction_type     analytical
_exptl_absorpt_process_details
;
(CrysAlis PRO; Agilent, 2010)
;
_exptl_absorpt_correction_T_min     0.889
_exptl_absorpt_correction_T_max     0.928
_exptl_special_details     ?
_diffrn_ambient_temperature     293(2)
_diffrn_radiation_type     MoK\a
_diffrn_radiation_wavelength     0.71073
_diffrn_radiation_monochromator     graphite
_diffrn_measurement_device_type     'Agilent Xcalibur (Sapphire2'
_diffrn_measurement_method     '\w scans'
_diffrn_detector_area_resol_mean     8.1883
_diffrn_reflns_number     11493
_diffrn_reflns_av_R_equivalents     0.0345
_diffrn_reflns_theta_min     2.91
_diffrn_reflns_theta_max     26
_diffrn_reflns_theta_full     26
_diffrn_measured_fraction_theta_max     0.998
_diffrn_measured_fraction_theta_full     0.998
_diffrn_reflns_limit_h_min     -13
_diffrn_reflns_limit_h_max     8
_diffrn_reflns_limit_k_min     -16
_diffrn_reflns_limit_k_max     12
_diffrn_reflns_limit_l_min     -17
_diffrn_reflns_limit_l_max     12
_refine_special_details
;
Refinement of <i>F</i>^2^ against ALL reflections. The weighted <i>R</i>-factor
<i>wR</i> and goodness of fit <i>S</i> are based on <i>F</i>^2^, conventional
<i>R</i>-factors <i>R</i> are based on <i>F</i>, with <i>F</i> set to zero for
negative <i>F</i>^2^. The threshold expression of <i>F</i>^2^ >
\s(<i>F</i>^2^) is used only for calculating <i>R</i>-factors(gt) <i>etc</i>.
and is not relevant to the choice of reflections for refinement.
<i>R</i>-factors based on <i>F</i>^2^ are statistically about twice as large
as those based on <i>F</i>, and <i>R</i>- factors based on ALL data will be
even larger.
;
_reflns_number_total     7412
_reflns_number_gt     5867
_reflns_threshold_expression     I>2sigma(I)
_refine_ls_structure_factor_coef     Fsqd
_refine_ls_matrix_type     full
_refine_ls_R_factor_all     0.0921
_refine_ls_R_factor_gt     0.0734
_refine_ls_wR_factor_gt     0.1797
_refine_ls_wR_factor_ref     0.1882
_refine_ls_goodness_of_fit_ref     1.121
_refine_ls_restrained_S_all     1.121
_refine_ls_number_reflns     7412
_refine_ls_number_parameters     402
_refine_ls_number_restraints     1
_refine_ls_hydrogen_treatment     mixed
_refine_ls_weighting_scheme     calc
_refine_ls_weighting_details
         'calc w=1/[\s^2^(Fo^2^)+(0.0694P)^2^+9.6553P] where P=(Fo^2^+2Fc^2^)/3'
_atom_sites_solution_hydrogens     geom
_atom_sites_solution_primary     direct
_atom_sites_solution_secondary     difmap
_refine_ls_shift/su_max     0
_refine_ls_shift/su_mean     0
_refine_diff_density_max     1.824
_refine_diff_density_min     -2.133
_refine_ls_extinction_method     none
loop_
    _atom_type_symbol
    _atom_type_description
    _atom_type_scat_dispersion_real
    _atom_type_scat_dispersion_imag
    _atom_type_scat_source
    C C 0.0033 0.0016 'International Tables Vol C Tables 4.2.6.8 and 6.1.1.4'
    H H 0 0 'International Tables Vol C Tables 4.2.6.8 and 6.1.1.4'
    N N 0.0061 0.0033 'International Tables Vol C Tables 4.2.6.8 and 6.1.1.4'
    Zr Zr -2.9673 0.5597 'International Tables Vol C Tables 4.2.6.8 and 6.1.1.4'
_computing_data_collection     'CrysAlis PRO (Agilent,  2010)'
_computing_cell_refinement     'CrysAlis PRO (Agilent,  2010)'
_computing_data_reduction     'CrysAlis PRO (Agilent,  2010)'
_computing_structure_solution     'SUPERFLIP (Palatinus & Chapuis, 2007)'
_computing_structure_refinement     'SHELXL97 (Sheldrick, 2008)'
_computing_molecular_graphics     'ORTEP-3 for Windows (Farrugia, 2012)'
_computing_publication_material     'WinGX (Farrugia, 2012)'
loop_
    _atom_site_type_symbol
    _atom_site_label
    _atom_site_fract_x
    _atom_site_fract_y
    _atom_site_fract_z
    _atom_site_U_iso_or_equiv
    _atom_site_adp_type
    _atom_site_calc_flag
    _atom_site_refinement_flags
    _atom_site_occupancy
    _atom_site_symmetry_multiplicity
    _atom_site_disorder_assembly
    _atom_site_disorder_group
    Zr Zr1 0.73585(6) 0.79022(4) 0.21365(4) 0.03188(17) Uani d . 1 1 . .
    N N1 0.7260(3) 0.8397(3) 0.3554(3) 0.0216(8) Uani d D 1 1 . .
    H H1A 0.650(3) 0.838(4) 0.401(3) 0.026 Uiso d D 1 1 . .
    N N2 0.7770(4) 0.6310(3) 0.1615(3) 0.0199(8) Uani d . 1 1 . .
    H H2 0.856(5) 0.591(4) 0.160(4) 0.024 Uiso d . 1 1 . .
    N N3 0.9717(4) 0.7334(3) 0.1861(3) 0.0244(8) Uani d . 1 1 . .
    H H3A 0.963(5) 0.779(4) 0.229(4) 0.029 Uiso d . 1 1 . .
    N N4 0.5246(4) 0.8112(3) 0.2736(3) 0.0277(9) Uani d . 1 1 . .
    N N5 0.7378(3) 0.9016(3) 0.1088(3) 0.0197(7) Uani d . 1 1 . .
    C C1 0.8144(4) 0.8339(3) 0.4082(3) 0.0196(9) Uani d . 1 1 . .
    C C2 0.8987(4) 0.8990(4) 0.3821(3) 0.0207(9) Uani d . 1 1 . .
    C C3 0.9889(5) 0.8903(4) 0.4321(4) 0.0285(10) Uani d . 1 1 . .
    H H3 1.0441 0.9331 0.4152 0.034 Uiso calc R 1 1 . .
    C C4 0.9975(5) 0.8195(4) 0.5060(4) 0.0320(11) Uani d . 1 1 . .
    H H4 1.0588 0.8141 0.5381 0.038 Uiso calc R 1 1 . .
    C C5 0.9145(5) 0.7562(4) 0.5325(4) 0.0306(11) Uani d . 1 1 . .
    H H5 0.9202 0.7093 0.5831 0.037 Uiso calc R 1 1 . .
    C C6 0.8225(4) 0.7616(4) 0.4847(3) 0.0248(10) Uani d . 1 1 . .
    C C7 0.8854(4) 0.9830(4) 0.3060(3) 0.0242(9) Uani d . 1 1 . .
    H H7 0.8631 0.9538 0.2552 0.029 Uiso calc R 1 1 . .
    C C8 0.7667(5) 1.0843(4) 0.3554(4) 0.0349(12) Uani d . 1 1 . .
    H H8A 0.6871 1.0649 0.3849 0.052 Uiso calc R 1 1 . .
    H H8B 0.7539 1.1357 0.3064 0.052 Uiso calc R 1 1 . .
    H H8C 0.7855 1.1153 0.4057 0.052 Uiso calc R 1 1 . .
    C C9 1.0102(5) 1.0135(5) 0.2538(4) 0.0367(12) Uani d . 1 1 . .
    H H9A 1.0316 1.0469 0.301 0.055 Uiso calc R 1 1 . .
    H H9B 0.9947 1.0627 0.2037 0.055 Uiso calc R 1 1 . .
    H H9C 1.0833 0.95 0.2236 0.055 Uiso calc R 1 1 . .
    C C10 0.7317(5) 0.6931(4) 0.5149(4) 0.0277(10) Uani d . 1 1 . .
    H H10 0.7206 0.672 0.4547 0.033 Uiso calc R 1 1 . .
    C C11 0.5927(5) 0.7584(5) 0.5843(4) 0.0404(13) Uani d . 1 1 . .
    H H11A 0.5981 0.7717 0.6475 0.061 Uiso calc R 1 1 . .
    H H11B 0.5318 0.7186 0.5925 0.061 Uiso calc R 1 1 . .
    H H11C 0.5612 0.8256 0.5561 0.061 Uiso calc R 1 1 . .
    C C12 0.7852(6) 0.5903(5) 0.5637(5) 0.0453(14) Uani d . 1 1 . .
    H H12A 0.871 0.5482 0.52 0.068 Uiso calc R 1 1 . .
    H H12B 0.7244 0.5496 0.5773 0.068 Uiso calc R 1 1 . .
    H H12C 0.7937 0.6083 0.6246 0.068 Uiso calc R 1 1 . .
    C C13 0.6972(4) 0.5653(3) 0.1692(3) 0.0192(9) Uani d . 1 1 . .
    C C14 0.7022(4) 0.4784(4) 0.2323(3) 0.0226(9) Uani d . 1 1 . .
    C C15 0.6217(5) 0.4149(4) 0.2379(3) 0.0282(10) Uani d . 1 1 . .
    H H15 0.6266 0.357 0.2784 0.034 Uiso calc R 1 1 . .
    C C16 0.5353(5) 0.4361(4) 0.1847(4) 0.0306(11) Uani d . 1 1 . .
    H H16 0.4813 0.3937 0.1899 0.037 Uiso calc R 1 1 . .
    C C17 0.5298(5) 0.5218(4) 0.1233(3) 0.0261(10) Uani d . 1 1 . .
    H H17 0.4718 0.5357 0.087 0.031 Uiso calc R 1 1 . .
    C C18 0.6073(4) 0.5871(3) 0.1142(3) 0.0193(9) Uani d . 1 1 . .
    C C19 0.7952(5) 0.4533(4) 0.2924(3) 0.0267(10) Uani d . 1 1 . .
    H H19 0.8076 0.5209 0.3049 0.032 Uiso calc R 1 1 . .
    C C20 0.7410(6) 0.4094(4) 0.3930(4) 0.0375(12) Uani d . 1 1 . .
    H H20A 0.6539 0.4573 0.4286 0.056 Uiso calc R 1 1 . .
    H H20B 0.8 0.4035 0.43 0.056 Uiso calc R 1 1 . .
    H H20C 0.7351 0.3398 0.3836 0.056 Uiso calc R 1 1 . .
    C C21 0.9322(5) 0.3769(5) 0.2345(4) 0.0390(12) Uani d . 1 1 . .
    H H21A 0.9246 0.3085 0.2232 0.058 Uiso calc R 1 1 . .
    H H21B 0.9916 0.3682 0.2716 0.058 Uiso calc R 1 1 . .
    H H21C 0.9668 0.406 0.172 0.058 Uiso calc R 1 1 . .
    C C22 0.6044(4) 0.6763(3) 0.0418(3) 0.0210(9) Uani d . 1 1 . .
    H H22 0.6282 0.7316 0.0675 0.025 Uiso calc R 1 1 . .
    C C23 0.4647(5) 0.7303(4) 0.0324(4) 0.0306(11) Uani d . 1 1 . .
    H H23A 0.4414 0.6797 0.0022 0.046 Uiso calc R 1 1 . .
    H H23B 0.4661 0.7911 -0.008 0.046 Uiso calc R 1 1 . .
    H H23C 0.3999 0.7538 0.0969 0.046 Uiso calc R 1 1 . .
    C C24 0.7096(5) 0.6349(4) -0.0588(3) 0.0294(10) Uani d . 1 1 . .
    H H24A 0.7965 0.6084 -0.0518 0.044 Uiso calc R 1 1 . .
    H H24B 0.7071 0.6924 -0.1033 0.044 Uiso calc R 1 1 . .
    H H24C 0.6918 0.578 -0.0848 0.044 Uiso calc R 1 1 . .
    C C25 1.0286(4) 0.6345(4) 0.2313(3) 0.0251(10) Uani d . 1 1 . .
    H H25A 1.0531 0.5737 0.1859 0.03 Uiso calc R 1 1 . .
    H H25B 0.9602 0.6261 0.2911 0.03 Uiso calc R 1 1 . .
    C C26 1.1508(5) 0.6316(5) 0.2573(4) 0.0380(12) Uani d . 1 1 . .
    H H26A 1.2205 0.6373 0.1982 0.057 Uiso calc R 1 1 . .
    H H26B 1.1814 0.5652 0.2868 0.057 Uiso calc R 1 1 . .
    H H26C 1.1274 0.6907 0.3033 0.057 Uiso calc R 1 1 . .
    C C27 1.0646(4) 0.7550(4) 0.0928(3) 0.0239(9) Uani d . 1 1 . .
    H H27A 1.1431 0.7593 0.1047 0.029 Uiso calc R 1 1 . .
    H H27B 1.0217 0.8239 0.0707 0.029 Uiso calc R 1 1 . .
    C C28 1.1072(7) 0.6691(5) 0.0121(4) 0.0509(16) Uani d . 1 1 . .
    H H28A 1.1663 0.6043 0.027 0.076 Uiso calc R 1 1 . .
    H H28B 1.1527 0.6931 -0.0502 0.076 Uiso calc R 1 1 . .
    H H28C 1.0298 0.6555 0.0081 0.076 Uiso calc R 1 1 . .
    C C29 0.4813(5) 0.7500(4) 0.3598(3) 0.0282(10) Uani d . 1 1 . .
    H H29A 0.4477 0.7966 0.419 0.034 Uiso calc R 1 1 . .
    H H29B 0.5585 0.6917 0.3636 0.034 Uiso calc R 1 1 . .
    C C30 0.3737(5) 0.7030(5) 0.3591(4) 0.0366(12) Uani d . 1 1 . .
    H H30A 0.2926 0.7603 0.364 0.055 Uiso calc R 1 1 . .
    H H30B 0.3577 0.6583 0.4143 0.055 Uiso calc R 1 1 . .
    H H30C 0.403 0.6608 0.2985 0.055 Uiso calc R 1 1 . .
    C C31 0.4177(4) 0.9023(4) 0.2580(4) 0.0292(10) Uani d . 1 1 . .
    H H31A 0.3505 0.8756 0.2497 0.035 Uiso calc R 1 1 . .
    H H31B 0.4546 0.9342 0.1969 0.035 Uiso calc R 1 1 . .
    C C32 0.3507(8) 0.9887(5) 0.3406(5) 0.067(2) Uani d . 1 1 . .
    H H32A 0.3025 0.9608 0.3992 0.101 Uiso calc R 1 1 . .
    H H32B 0.2898 1.0489 0.3214 0.101 Uiso calc R 1 1 . .
    H H32C 0.4173 1.0112 0.3536 0.101 Uiso calc R 1 1 . .
    C C33 0.7937(4) 0.8757(4) 0.0015(3) 0.0268(10) Uani d . 1 1 . .
    H H33A 0.8264 0.7982 -0.0097 0.032 Uiso calc R 1 1 . .
    H H33B 0.8697 0.9015 -0.0258 0.032 Uiso calc R 1 1 . .
    C C34 0.6955(5) 0.9233(4) -0.0547(4) 0.0344(12) Uani d . 1 1 . .
    H H34A 0.6159 0.9041 -0.0243 0.052 Uiso calc R 1 1 . .
    H H34B 0.736 0.8955 -0.1223 0.052 Uiso calc R 1 1 . .
    H H34C 0.6729 1.0002 -0.0527 0.052 Uiso calc R 1 1 . .
    C C35 0.6795(5) 1.0173(4) 0.1362(4) 0.0297(10) Uani d . 1 1 . .
    H H35A 0.6508 1.027 0.2077 0.036 Uiso calc R 1 1 . .
    H H35B 0.6006 1.0457 0.1166 0.036 Uiso calc R 1 1 . .
    C C36 0.7729(6) 1.0832(4) 0.0903(4) 0.0405(13) Uani d . 1 1 . .
    H H36A 0.8553 1.0516 0.1035 0.061 Uiso calc R 1 1 . .
    H H36B 0.7313 1.1555 0.1186 0.061 Uiso calc R 1 1 . .
    H H36C 0.7906 1.0839 0.0201 0.061 Uiso calc R 1 1 . .
loop_
    _atom_site_aniso_label
    _atom_site_aniso_U_11
    _atom_site_aniso_U_22
    _atom_site_aniso_U_33
    _atom_site_aniso_U_12
    _atom_site_aniso_U_13
    _atom_site_aniso_U_23
    Zr1 0.0557(4) 0.0191(2) 0.0234(3) -0.0121(2) -0.0168(2) 0.00391(17)
    N1 0.0115(17) 0.028(2) 0.0236(19) -0.0066(15) -0.0036(14) -0.0005(16)
    N2 0.0132(18) 0.0206(19) 0.0262(19) -0.0045(15) -0.0079(15) 0.0025(15)
    N3 0.0156(19) 0.0203(19) 0.035(2) -0.0068(15) -0.0042(16) -0.0001(16)
    N4 0.0171(19) 0.035(2) 0.025(2) -0.0036(17) -0.0046(15) 0.0012(17)
    N5 0.0151(18) 0.0180(18) 0.0237(19) -0.0038(14) -0.0047(14) -0.0006(14)
    C1 0.013(2) 0.021(2) 0.020(2) -0.0019(17) -0.0023(16) -0.0057(17)
    C2 0.011(2) 0.025(2) 0.022(2) -0.0028(17) -0.0021(16) -0.0082(17)
    C3 0.018(2) 0.031(3) 0.036(3) -0.0060(19) -0.0078(19) -0.007(2)
    C4 0.018(2) 0.041(3) 0.040(3) -0.004(2) -0.015(2) -0.008(2)
    C5 0.033(3) 0.035(3) 0.026(2) -0.007(2) -0.015(2) 0.001(2)
    C6 0.023(2) 0.024(2) 0.022(2) -0.0027(19) -0.0049(18) -0.0056(18)
    C7 0.023(2) 0.024(2) 0.026(2) -0.0083(19) -0.0070(18) -0.0045(18)
    C8 0.035(3) 0.025(3) 0.038(3) -0.005(2) -0.008(2) 0.000(2)
    C9 0.030(3) 0.048(3) 0.035(3) -0.023(2) -0.004(2) 0.003(2)
    C10 0.025(2) 0.029(3) 0.029(2) -0.009(2) -0.0093(19) 0.003(2)
    C11 0.035(3) 0.048(3) 0.033(3) -0.018(3) 0.000(2) 0.004(2)
    C12 0.059(4) 0.036(3) 0.053(4) -0.019(3) -0.031(3) 0.013(3)
    C13 0.012(2) 0.022(2) 0.020(2) -0.0049(17) -0.0014(16) -0.0032(17)
    C14 0.018(2) 0.025(2) 0.023(2) -0.0074(18) -0.0032(17) -0.0011(18)
    C15 0.030(3) 0.028(2) 0.028(2) -0.016(2) -0.006(2) 0.006(2)
    C16 0.027(3) 0.036(3) 0.034(3) -0.021(2) -0.006(2) -0.001(2)
    C17 0.023(2) 0.033(3) 0.025(2) -0.012(2) -0.0072(19) -0.0018(19)
    C18 0.015(2) 0.020(2) 0.019(2) -0.0037(17) -0.0023(16) -0.0050(17)
    C19 0.027(2) 0.025(2) 0.031(3) -0.011(2) -0.012(2) 0.0074(19)
    C20 0.048(3) 0.039(3) 0.030(3) -0.017(3) -0.016(2) 0.009(2)
    C21 0.033(3) 0.042(3) 0.038(3) -0.004(2) -0.014(2) 0.005(2)
    C22 0.021(2) 0.018(2) 0.024(2) -0.0035(17) -0.0099(18) -0.0028(17)
    C23 0.021(2) 0.028(3) 0.043(3) -0.002(2) -0.016(2) 0.001(2)
    C24 0.025(2) 0.031(3) 0.028(2) -0.007(2) -0.0051(19) 0.003(2)
    C25 0.022(2) 0.023(2) 0.029(2) -0.0064(19) -0.0084(19) 0.0012(19)
    C26 0.033(3) 0.042(3) 0.047(3) -0.014(2) -0.022(2) 0.011(2)
    C27 0.017(2) 0.026(2) 0.026(2) -0.0059(18) -0.0043(18) 0.0023(19)
    C28 0.072(4) 0.037(3) 0.028(3) -0.005(3) -0.007(3) -0.003(2)
    C29 0.020(2) 0.043(3) 0.020(2) -0.011(2) -0.0021(18) -0.003(2)
    C30 0.029(3) 0.047(3) 0.037(3) -0.020(2) -0.008(2) 0.003(2)
    C31 0.015(2) 0.033(3) 0.037(3) -0.0052(19) -0.0066(19) -0.003(2)
    C32 0.077(5) 0.040(4) 0.057(4) 0.001(3) -0.003(4) -0.017(3)
    C33 0.018(2) 0.032(3) 0.028(2) -0.0070(19) -0.0059(18) 0.005(2)
    C34 0.036(3) 0.038(3) 0.033(3) -0.014(2) -0.018(2) 0.011(2)
    C35 0.031(3) 0.022(2) 0.039(3) -0.008(2) -0.016(2) 0.003(2)
    C36 0.048(3) 0.032(3) 0.053(3) -0.021(3) -0.026(3) 0.017(3)
_geom_special_details
;
All e.s.d.'s (except the e.s.d. in the dihedral angle between two l.s. planes)
are estimated using the full covariance matrix. The cell e.s.d.'s are taken
into account individually in the estimation of e.s.d.'s in distances, angles
and torsion angles; correlations between e.s.d.'s in cell parameters are only
used when they are defined by crystal symmetry. An approximate (isotropic)
treatment of cell e.s.d.'s is used for estimating e.s.d.'s involving l.s.
planes.
;
loop_
    _geom_bond_atom_site_label_1
    _geom_bond_atom_site_label_2
    _geom_bond_site_symmetry_2
    _geom_bond_distance
    _geom_bond_publ_flag
    Zr1 N5 . 2.036(4) ?
    Zr1 N2 . 2.122(4) ?
    Zr1 N1 . 2.129(4) ?
    Zr1 N4 . 2.160(4) ?
    Zr1 N3 . 2.402(4) ?
    N1 C1 . 1.417(5) ?
    N1 H1A . 0.890(2) ?
    N2 C13 . 1.407(5) ?
    N2 H2 . 0.87(5) ?
    N3 C25 . 1.470(6) ?
    N3 C27 . 1.473(6) ?
    N3 H3A . 0.84(5) ?
    N4 C29 . 1.465(6) ?
    N4 C31 . 1.465(6) ?
    N5 C33 . 1.469(6) ?
    N5 C35 . 1.470(6) ?
    C1 C6 . 1.417(6) ?
    C1 C2 . 1.418(6) ?
    C2 C3 . 1.398(6) ?
    C2 C7 . 1.515(6) ?
    C3 C4 . 1.376(7) ?
    C3 H3 . 0.93 ?
    C4 C5 . 1.389(7) ?
    C4 H4 . 0.93 ?
    C5 C6 . 1.399(6) ?
    C5 H5 . 0.93 ?
    C6 C10 . 1.512(7) ?
    C7 C9 . 1.518(6) ?
    C7 C8 . 1.546(6) ?
    C7 H7 . 0.98 ?
    C8 H8A . 0.96 ?
    C8 H8B . 0.96 ?
    C8 H8C . 0.96 ?
    C9 H9A . 0.96 ?
    C9 H9B . 0.96 ?
    C9 H9C . 0.96 ?
    C10 C12 . 1.525(7) ?
    C10 C11 . 1.537(7) ?
    C10 H10 . 0.98 ?
    C11 H11A . 0.96 ?
    C11 H11B . 0.96 ?
    C11 H11C . 0.96 ?
    C12 H12A . 0.96 ?
    C12 H12B . 0.96 ?
    C12 H12C . 0.96 ?
    C13 C14 . 1.413(6) ?
    C13 C18 . 1.427(6) ?
    C14 C15 . 1.396(6) ?
    C14 C19 . 1.511(6) ?
    C15 C16 . 1.375(7) ?
    C15 H15 . 0.93 ?
    C16 C17 . 1.387(7) ?
    C16 H16 . 0.93 ?
    C17 C18 . 1.378(6) ?
    C17 H17 . 0.93 ?
    C18 C22 . 1.519(6) ?
    C19 C21 . 1.520(7) ?
    C19 C20 . 1.524(7) ?
    C19 H19 . 0.98 ?
    C20 H20A . 0.96 ?
    C20 H20B . 0.96 ?
    C20 H20C . 0.96 ?
    C21 H21A . 0.96 ?
    C21 H21B . 0.96 ?
    C21 H21C . 0.96 ?
    C22 C24 . 1.522(6) ?
    C22 C23 . 1.546(6) ?
    C22 H22 . 0.98 ?
    C23 H23A . 0.96 ?
    C23 H23B . 0.96 ?
    C23 H23C . 0.96 ?
    C24 H24A . 0.96 ?
    C24 H24B . 0.96 ?
    C24 H24C . 0.96 ?
    C25 C26 . 1.524(6) ?
    C25 H25A . 0.97 ?
    C25 H25B . 0.97 ?
    C26 H26A . 0.96 ?
    C26 H26B . 0.96 ?
    C26 H26C . 0.96 ?
    C27 C28 . 1.511(7) ?
    C27 H27A . 0.97 ?
    C27 H27B . 0.97 ?
    C28 H28A . 0.96 ?
    C28 H28B . 0.96 ?
    C28 H28C . 0.96 ?
    C29 C30 . 1.525(7) ?
    C29 H29A . 0.97 ?
    C29 H29B . 0.97 ?
    C30 H30A . 0.96 ?
    C30 H30B . 0.96 ?
    C30 H30C . 0.96 ?
    C31 C32 . 1.508(8) ?
    C31 H31A . 0.97 ?
    C31 H31B . 0.97 ?
    C32 H32A . 0.96 ?
    C32 H32B . 0.96 ?
    C32 H32C . 0.96 ?
    C33 C34 . 1.531(6) ?
    C33 H33A . 0.97 ?
    C33 H33B . 0.97 ?
    C34 H34A . 0.96 ?
    C34 H34B . 0.96 ?
    C34 H34C . 0.96 ?
    C35 C36 . 1.528(7) ?
    C35 H35A . 0.97 ?
    C35 H35B . 0.97 ?
    C36 H36A . 0.96 ?
    C36 H36B . 0.96 ?
    C36 H36C . 0.96 ?
loop_
    _geom_angle_atom_site_label_1
    _geom_angle_atom_site_label_2
    _geom_angle_atom_site_label_3
    _geom_angle_site_symmetry_1
    _geom_angle_site_symmetry_3
    _geom_angle
    _geom_angle_publ_flag
    N5 Zr1 N2 . . 115.34(14) ?
    N5 Zr1 N1 . . 116.93(14) ?
    N2 Zr1 N1 . . 126.85(14) ?
    N5 Zr1 N4 . . 100.60(14) ?
    N2 Zr1 N4 . . 90.93(15) ?
    N1 Zr1 N4 . . 88.60(14) ?
    N5 Zr1 N3 . . 95.87(13) ?
    N2 Zr1 N3 . . 83.79(14) ?
    N1 Zr1 N3 . . 82.12(14) ?
    N4 Zr1 N3 . . 163.41(14) ?
    C1 N1 Zr1 . . 138.4(3) ?
    C1 N1 H1A . . 105(3) ?
    Zr1 N1 H1A . . 111(3) ?
    C13 N2 Zr1 . . 133.5(3) ?
    C13 N2 H2 . . 109(3) ?
    Zr1 N2 H2 . . 111(3) ?
    C25 N3 C27 . . 114.4(4) ?
    C25 N3 Zr1 . . 117.5(3) ?
    C27 N3 Zr1 . . 120.5(3) ?
    C25 N3 H3A . . 99(4) ?
    C27 N3 H3A . . 106(4) ?
    Zr1 N3 H3A . . 93(4) ?
    C29 N4 C31 . . 114.7(4) ?
    C29 N4 Zr1 . . 116.7(3) ?
    C31 N4 Zr1 . . 125.7(3) ?
    C33 N5 C35 . . 114.2(4) ?
    C33 N5 Zr1 . . 124.4(3) ?
    C35 N5 Zr1 . . 121.4(3) ?
    C6 C1 N1 . . 120.8(4) ?
    C6 C1 C2 . . 119.6(4) ?
    N1 C1 C2 . . 119.6(4) ?
    C3 C2 C1 . . 119.4(4) ?
    C3 C2 C7 . . 119.5(4) ?
    C1 C2 C7 . . 120.9(4) ?
    C4 C3 C2 . . 121.0(4) ?
    C4 C3 H3 . . 119.5 ?
    C2 C3 H3 . . 119.5 ?
    C3 C4 C5 . . 119.9(4) ?
    C3 C4 H4 . . 120.1 ?
    C5 C4 H4 . . 120.1 ?
    C4 C5 C6 . . 121.4(5) ?
    C4 C5 H5 . . 119.3 ?
    C6 C5 H5 . . 119.3 ?
    C5 C6 C1 . . 118.7(4) ?
    C5 C6 C10 . . 121.0(4) ?
    C1 C6 C10 . . 120.4(4) ?
    C2 C7 C9 . . 115.3(4) ?
    C2 C7 C8 . . 109.3(4) ?
    C9 C7 C8 . . 110.1(4) ?
    C2 C7 H7 . . 107.3 ?
    C9 C7 H7 . . 107.3 ?
    C8 C7 H7 . . 107.3 ?
    C7 C8 H8A . . 109.5 ?
    C7 C8 H8B . . 109.5 ?
    H8A C8 H8B . . 109.5 ?
    C7 C8 H8C . . 109.5 ?
    H8A C8 H8C . . 109.5 ?
    H8B C8 H8C . . 109.5 ?
    C7 C9 H9A . . 109.5 ?
    C7 C9 H9B . . 109.5 ?
    H9A C9 H9B . . 109.5 ?
    C7 C9 H9C . . 109.5 ?
    H9A C9 H9C . . 109.5 ?
    H9B C9 H9C . . 109.5 ?
    C6 C10 C12 . . 114.6(4) ?
    C6 C10 C11 . . 110.6(4) ?
    C12 C10 C11 . . 109.1(4) ?
    C6 C10 H10 . . 107.4 ?
    C12 C10 H10 . . 107.4 ?
    C11 C10 H10 . . 107.4 ?
    C10 C11 H11A . . 109.5 ?
    C10 C11 H11B . . 109.5 ?
    H11A C11 H11B . . 109.5 ?
    C10 C11 H11C . . 109.5 ?
    H11A C11 H11C . . 109.5 ?
    H11B C11 H11C . . 109.5 ?
    C10 C12 H12A . . 109.5 ?
    C10 C12 H12B . . 109.5 ?
    H12A C12 H12B . . 109.5 ?
    C10 C12 H12C . . 109.5 ?
    H12A C12 H12C . . 109.5 ?
    H12B C12 H12C . . 109.5 ?
    N2 C13 C14 . . 121.1(4) ?
    N2 C13 C18 . . 120.0(4) ?
    C14 C13 C18 . . 118.8(4) ?
    C15 C14 C13 . . 119.5(4) ?
    C15 C14 C19 . . 120.0(4) ?
    C13 C14 C19 . . 120.5(4) ?
    C16 C15 C14 . . 121.5(4) ?
    C16 C15 H15 . . 119.3 ?
    C14 C15 H15 . . 119.3 ?
    C15 C16 C17 . . 118.9(4) ?
    C15 C16 H16 . . 120.5 ?
    C17 C16 H16 . . 120.5 ?
    C18 C17 C16 . . 122.3(4) ?
    C18 C17 H17 . . 118.8 ?
    C16 C17 H17 . . 118.8 ?
    C17 C18 C13 . . 118.9(4) ?
    C17 C18 C22 . . 120.8(4) ?
    C13 C18 C22 . . 120.2(4) ?
    C14 C19 C21 . . 111.3(4) ?
    C14 C19 C20 . . 114.2(4) ?
    C21 C19 C20 . . 109.9(4) ?
    C14 C19 H19 . . 107 ?
    C21 C19 H19 . . 107 ?
    C20 C19 H19 . . 107 ?
    C19 C20 H20A . . 109.5 ?
    C19 C20 H20B . . 109.5 ?
    H20A C20 H20B . . 109.5 ?
    C19 C20 H20C . . 109.5 ?
    H20A C20 H20C . . 109.5 ?
    H20B C20 H20C . . 109.5 ?
    C19 C21 H21A . . 109.5 ?
    C19 C21 H21B . . 109.5 ?
    H21A C21 H21B . . 109.5 ?
    C19 C21 H21C . . 109.5 ?
    H21A C21 H21C . . 109.5 ?
    H21B C21 H21C . . 109.5 ?
    C18 C22 C24 . . 110.6(4) ?
    C18 C22 C23 . . 113.1(4) ?
    C24 C22 C23 . . 111.1(4) ?
    C18 C22 H22 . . 107.3 ?
    C24 C22 H22 . . 107.3 ?
    C23 C22 H22 . . 107.3 ?
    C22 C23 H23A . . 109.5 ?
    C22 C23 H23B . . 109.5 ?
    H23A C23 H23B . . 109.5 ?
    C22 C23 H23C . . 109.5 ?
    H23A C23 H23C . . 109.5 ?
    H23B C23 H23C . . 109.5 ?
    C22 C24 H24A . . 109.5 ?
    C22 C24 H24B . . 109.5 ?
    H24A C24 H24B . . 109.5 ?
    C22 C24 H24C . . 109.5 ?
    H24A C24 H24C . . 109.5 ?
    H24B C24 H24C . . 109.5 ?
    N3 C25 C26 . . 114.5(4) ?
    N3 C25 H25A . . 108.6 ?
    C26 C25 H25A . . 108.6 ?
    N3 C25 H25B . . 108.6 ?
    C26 C25 H25B . . 108.6 ?
    H25A C25 H25B . . 107.6 ?
    C25 C26 H26A . . 109.5 ?
    C25 C26 H26B . . 109.5 ?
    H26A C26 H26B . . 109.5 ?
    C25 C26 H26C . . 109.5 ?
    H26A C26 H26C . . 109.5 ?
    H26B C26 H26C . . 109.5 ?
    N3 C27 C28 . . 112.3(4) ?
    N3 C27 H27A . . 109.1 ?
    C28 C27 H27A . . 109.1 ?
    N3 C27 H27B . . 109.1 ?
    C28 C27 H27B . . 109.1 ?
    H27A C27 H27B . . 107.9 ?
    C27 C28 H28A . . 109.5 ?
    C27 C28 H28B . . 109.5 ?
    H28A C28 H28B . . 109.5 ?
    C27 C28 H28C . . 109.5 ?
    H28A C28 H28C . . 109.5 ?
    H28B C28 H28C . . 109.5 ?
    N4 C29 C30 . . 114.9(4) ?
    N4 C29 H29A . . 108.5 ?
    C30 C29 H29A . . 108.5 ?
    N4 C29 H29B . . 108.5 ?
    C30 C29 H29B . . 108.5 ?
    H29A C29 H29B . . 107.5 ?
    C29 C30 H30A . . 109.5 ?
    C29 C30 H30B . . 109.5 ?
    H30A C30 H30B . . 109.5 ?
    C29 C30 H30C . . 109.5 ?
    H30A C30 H30C . . 109.5 ?
    H30B C30 H30C . . 109.5 ?
    N4 C31 C32 . . 114.6(5) ?
    N4 C31 H31A . . 108.6 ?
    C32 C31 H31A . . 108.6 ?
    N4 C31 H31B . . 108.6 ?
    C32 C31 H31B . . 108.6 ?
    H31A C31 H31B . . 107.6 ?
    C31 C32 H32A . . 109.5 ?
    C31 C32 H32B . . 109.5 ?
    H32A C32 H32B . . 109.5 ?
    C31 C32 H32C . . 109.5 ?
    H32A C32 H32C . . 109.5 ?
    H32B C32 H32C . . 109.5 ?
    N5 C33 C34 . . 114.7(4) ?
    N5 C33 H33A . . 108.6 ?
    C34 C33 H33A . . 108.6 ?
    N5 C33 H33B . . 108.6 ?
    C34 C33 H33B . . 108.6 ?
    H33A C33 H33B . . 107.6 ?
    C33 C34 H34A . . 109.5 ?
    C33 C34 H34B . . 109.5 ?
    H34A C34 H34B . . 109.5 ?
    C33 C34 H34C . . 109.5 ?
    H34A C34 H34C . . 109.5 ?
    H34B C34 H34C . . 109.5 ?
    N5 C35 C36 . . 115.0(4) ?
    N5 C35 H35A . . 108.5 ?
    C36 C35 H35A . . 108.5 ?
    N5 C35 H35B . . 108.5 ?
    C36 C35 H35B . . 108.5 ?
    H35A C35 H35B . . 107.5 ?
    C35 C36 H36A . . 109.5 ?
    C35 C36 H36B . . 109.5 ?
    H36A C36 H36B . . 109.5 ?
    C35 C36 H36C . . 109.5 ?
    H36A C36 H36C . . 109.5 ?
    H36B C36 H36C . . 109.5 ?
loop_
    _geom_torsion_atom_site_label_1
    _geom_torsion_atom_site_label_2
    _geom_torsion_atom_site_label_3
    _geom_torsion_atom_site_label_4
    _geom_torsion_site_symmetry_1
    _geom_torsion_site_symmetry_2
    _geom_torsion_site_symmetry_3
    _geom_torsion_site_symmetry_4
    _geom_torsion
    _geom_torsion_publ_flag
    N5 Zr1 N1 C1 . . . . -96.8(5) ?
    N2 Zr1 N1 C1 . . . . 71.9(5) ?
    N4 Zr1 N1 C1 . . . . 162.0(5) ?
    N3 Zr1 N1 C1 . . . . -4.2(4) ?
    N5 Zr1 N2 C13 . . . . -105.4(4) ?
    N1 Zr1 N2 C13 . . . . 85.7(4) ?
    N4 Zr1 N2 C13 . . . . -3.2(4) ?
    N3 Zr1 N2 C13 . . . . 161.0(4) ?
    N5 Zr1 N3 C25 . . . . -167.4(3) ?
    N2 Zr1 N3 C25 . . . . -52.5(3) ?
    N1 Zr1 N3 C25 . . . . 76.1(3) ?
    N4 Zr1 N3 C25 . . . . 19.6(7) ?
    N5 Zr1 N3 C27 . . . . -19.4(3) ?
    N2 Zr1 N3 C27 . . . . 95.5(3) ?
    N1 Zr1 N3 C27 . . . . -135.9(3) ?
    N4 Zr1 N3 C27 . . . . 167.5(4) ?
    N5 Zr1 N4 C29 . . . . -174.3(3) ?
    N2 Zr1 N4 C29 . . . . 69.7(3) ?
    N1 Zr1 N4 C29 . . . . -57.2(3) ?
    N3 Zr1 N4 C29 . . . . -1.4(7) ?
    N5 Zr1 N4 C31 . . . . -14.6(4) ?
    N2 Zr1 N4 C31 . . . . -130.6(4) ?
    N1 Zr1 N4 C31 . . . . 102.5(4) ?
    N3 Zr1 N4 C31 . . . . 158.3(4) ?
    N2 Zr1 N5 C33 . . . . -14.4(4) ?
    N1 Zr1 N5 C33 . . . . 155.6(3) ?
    N4 Zr1 N5 C33 . . . . -110.5(3) ?
    N3 Zr1 N5 C33 . . . . 71.5(3) ?
    N2 Zr1 N5 C35 . . . . 164.6(3) ?
    N1 Zr1 N5 C35 . . . . -25.4(4) ?
    N4 Zr1 N5 C35 . . . . 68.4(3) ?
    N3 Zr1 N5 C35 . . . . -109.5(3) ?
    Zr1 N1 C1 C6 . . . . -105.2(5) ?
    Zr1 N1 C1 C2 . . . . 72.9(6) ?
    C6 C1 C2 C3 . . . . 0.2(6) ?
    N1 C1 C2 C3 . . . . -177.8(4) ?
    C6 C1 C2 C7 . . . . -175.4(4) ?
    N1 C1 C2 C7 . . . . 6.6(6) ?
    C1 C2 C3 C4 . . . . 0.2(7) ?
    C7 C2 C3 C4 . . . . 175.9(4) ?
    C2 C3 C4 C5 . . . . -0.7(7) ?
    C3 C4 C5 C6 . . . . 0.8(7) ?
    C4 C5 C6 C1 . . . . -0.4(7) ?
    C4 C5 C6 C10 . . . . -179.4(4) ?
    N1 C1 C6 C5 . . . . 177.9(4) ?
    C2 C1 C6 C5 . . . . -0.1(6) ?
    N1 C1 C6 C10 . . . . -3.1(6) ?
    C2 C1 C6 C10 . . . . 178.9(4) ?
    C3 C2 C7 C9 . . . . 28.7(6) ?
    C1 C2 C7 C9 . . . . -155.7(4) ?
    C3 C2 C7 C8 . . . . -95.9(5) ?
    C1 C2 C7 C8 . . . . 79.7(5) ?
    C5 C6 C10 C12 . . . . -25.1(6) ?
    C1 C6 C10 C12 . . . . 155.9(4) ?
    C5 C6 C10 C11 . . . . 98.6(5) ?
    C1 C6 C10 C11 . . . . -80.3(5) ?
    Zr1 N2 C13 C14 . . . . -106.6(4) ?
    Zr1 N2 C13 C18 . . . . 72.2(5) ?
    N2 C13 C14 C15 . . . . -179.9(4) ?
    C18 C13 C14 C15 . . . . 1.3(6) ?
    N2 C13 C14 C19 . . . . -0.7(6) ?
    C18 C13 C14 C19 . . . . -179.5(4) ?
    C13 C14 C15 C16 . . . . -1.3(7) ?
    C19 C14 C15 C16 . . . . 179.5(4) ?
    C14 C15 C16 C17 . . . . 0.9(7) ?
    C15 C16 C17 C18 . . . . -0.5(7) ?
    C16 C17 C18 C13 . . . . 0.5(7) ?
    C16 C17 C18 C22 . . . . 176.5(4) ?
    N2 C13 C18 C17 . . . . -179.8(4) ?
    C14 C13 C18 C17 . . . . -0.9(6) ?
    N2 C13 C18 C22 . . . . 4.2(6) ?
    C14 C13 C18 C22 . . . . -176.9(4) ?
    C15 C14 C19 C21 . . . . 90.7(5) ?
    C13 C14 C19 C21 . . . . -88.5(5) ?
    C15 C14 C19 C20 . . . . -34.4(6) ?
    C13 C14 C19 C20 . . . . 146.4(4) ?
    C17 C18 C22 C24 . . . . -90.1(5) ?
    C13 C18 C22 C24 . . . . 85.9(5) ?
    C17 C18 C22 C23 . . . . 35.2(6) ?
    C13 C18 C22 C23 . . . . -148.8(4) ?
    C27 N3 C25 C26 . . . . 59.7(5) ?
    Zr1 N3 C25 C26 . . . . -150.5(3) ?
    C25 N3 C27 C28 . . . . 63.2(5) ?
    Zr1 N3 C27 C28 . . . . -85.7(5) ?
    C31 N4 C29 C30 . . . . 58.1(6) ?
    Zr1 N4 C29 C30 . . . . -140.0(4) ?
    C29 N4 C31 C32 . . . . 62.7(6) ?
    Zr1 N4 C31 C32 . . . . -97.4(5) ?
    C35 N5 C33 C34 . . . . -56.0(5) ?
    Zr1 N5 C33 C34 . . . . 123.1(4) ?
    C33 N5 C35 C36 . . . . -54.4(5) ?
    Zr1 N5 C35 C36 . . . . 126.5(4) ?
loop_
    _geom_hbond_atom_site_label_D
    _geom_hbond_atom_site_label_H
    _geom_hbond_atom_site_label_A
    _geom_hbond_site_symmetry_A
    _geom_hbond_distance_DH
    _geom_hbond_distance_HA
    _geom_hbond_distance_DA
    _geom_hbond_angle_DHA
    N3 H3A N1 . 0.84(5) 2.56(5) 2.983(5) 112(4)
_iucr_refine_instructions_details
;
TITL gr17a
CELL  0.71073  11.2079  13.1612  14.3443   86.578   70.484   71.232
ZERR     2.00   0.0003   0.0005   0.0006    0.003    0.003    0.003
LATT   1
SFAC  C    H    N    ZR
UNIT  72   134  10   2
MERG   2
OMIT    -2.00  52.00
OMIT -2 2 3
OMIT 4 2 1
FMAP   2
PLAN   10
CONF
ACTA
BOND   $H
HTAB N3 N1
DFIX 0.89 0.002 N1 H1A
L.S.   4
WGHT    0.066900    6.973600
FVAR       4.62448
ZR1   4    0.735847    0.790217    0.213648    11.00000    0.05572    0.01913 =
         0.02341    0.00391   -0.01684   -0.01210
N1    3    0.725996    0.839668    0.355393    11.00000    0.01150    0.02820 =
         0.02361   -0.00055   -0.00357   -0.00658
H1A   2    0.650160    0.838186    0.401332    11.00000   -1.20000
N2    3    0.777028    0.630954    0.161454    11.00000    0.01325    0.02057 =
         0.02624    0.00251   -0.00795   -0.00455
H2    2    0.856414    0.590608    0.159861    11.00000   -1.20000
N3    3    0.971684    0.733382    0.186084    11.00000    0.01556    0.02030 =
         0.03490   -0.00014   -0.00417   -0.00683
H3A   2    0.962831    0.778845    0.229063    11.00000   -1.20000
N4    3    0.524614    0.811243    0.273615    11.00000    0.01706    0.03504 =
         0.02547    0.00118   -0.00456   -0.00356
N5    3    0.737835    0.901609    0.108823    11.00000    0.01509    0.01802 =
         0.02372   -0.00065   -0.00474   -0.00382
C1    1    0.814384    0.833937    0.408208    11.00000    0.01309    0.02110 =
         0.02006   -0.00573   -0.00225   -0.00187
C2    1    0.898652    0.898962    0.382083    11.00000    0.01141    0.02508 =
         0.02183   -0.00815   -0.00206   -0.00280
C3    1    0.988948    0.890315    0.432103    11.00000    0.01773    0.03082 =
         0.03603   -0.00738   -0.00781   -0.00604
AFIX  43
H3    2    1.044093    0.933075    0.415175    11.00000   -1.20000
AFIX   0
C4    1    0.997545    0.819545    0.505991    11.00000    0.01778    0.04062 =
         0.03955   -0.00807   -0.01498   -0.00439
AFIX  43
H4    2    1.058814    0.814111    0.538116    11.00000   -1.20000
AFIX   0
C5    1    0.914546    0.756237    0.532508    11.00000    0.03292    0.03463 =
         0.02559    0.00102   -0.01498   -0.00710
AFIX  43
H5    2    0.920250    0.709282    0.583111    11.00000   -1.20000
AFIX   0
C6    1    0.822538    0.761567    0.484747    11.00000    0.02280    0.02445 =
         0.02235   -0.00559   -0.00490   -0.00269
C7    1    0.885361    0.983019    0.306028    11.00000    0.02279    0.02427 =
         0.02607   -0.00448   -0.00699   -0.00834
AFIX  13
H7    2    0.863060    0.953757    0.255166    11.00000   -1.20000
AFIX   0
C8    1    0.766720    1.084345    0.355421    11.00000    0.03547    0.02483 =
         0.03838   -0.00031   -0.00838   -0.00542
AFIX 137
H8A   2    0.687143    1.064901    0.384859    11.00000   -1.50000
H8B   2    0.753899    1.135747    0.306368    11.00000   -1.50000
H8C   2    0.785458    1.115296    0.405704    11.00000   -1.50000
AFIX   0
C9    1    1.010224    1.013468    0.253796    11.00000    0.02960    0.04774 =
         0.03547    0.00295   -0.00425   -0.02292
AFIX 137
H9A   2    1.031574    1.046892    0.301037    11.00000   -1.50000
H9B   2    0.994727    1.062720    0.203722    11.00000   -1.50000
H9C   2    1.083327    0.950047    0.223602    11.00000   -1.50000
AFIX   0
C10   1    0.731725    0.693054    0.514917    11.00000    0.02503    0.02943 =
         0.02890    0.00336   -0.00931   -0.00914
AFIX  13
H10   2    0.720633    0.672034    0.454704    11.00000   -1.20000
AFIX   0
C11   1    0.592662    0.758364    0.584266    11.00000    0.03526    0.04765 =
         0.03280    0.00402   -0.00024   -0.01796
AFIX 137
H11A  2    0.598144    0.771700    0.647541    11.00000   -1.50000
H11B  2    0.531772    0.718632    0.592484    11.00000   -1.50000
H11C  2    0.561200    0.825557    0.556093    11.00000   -1.50000
AFIX   0
C12   1    0.785156    0.590259    0.563718    11.00000    0.05920    0.03578 =
         0.05255    0.01342   -0.03099   -0.01934
AFIX 137
H12A  2    0.871045    0.548198    0.519998    11.00000   -1.50000
H12B  2    0.724390    0.549596    0.577333    11.00000   -1.50000
H12C  2    0.793675    0.608261    0.624551    11.00000   -1.50000
AFIX   0
C13   1    0.697160    0.565283    0.169191    11.00000    0.01241    0.02163 =
         0.02042   -0.00320   -0.00137   -0.00490
C14   1    0.702179    0.478431    0.232274    11.00000    0.01812    0.02470 =
         0.02280   -0.00106   -0.00320   -0.00745
C15   1    0.621685    0.414935    0.237858    11.00000    0.02989    0.02844 =
         0.02785    0.00562   -0.00594   -0.01617
AFIX  43
H15   2    0.626608    0.356976    0.278424    11.00000   -1.20000
AFIX   0
C16   1    0.535256    0.436134    0.184733    11.00000    0.02677    0.03601 =
         0.03431   -0.00104   -0.00566   -0.02104
AFIX  43
H16   2    0.481316    0.393719    0.189899    11.00000   -1.20000
AFIX   0
C17   1    0.529814    0.521801    0.123312    11.00000    0.02330    0.03278 =
         0.02472   -0.00182   -0.00718   -0.01246
AFIX  43
H17   2    0.471837    0.535694    0.087018    11.00000   -1.20000
AFIX   0
C18   1    0.607324    0.587061    0.114183    11.00000    0.01486    0.02041 =
         0.01916   -0.00504   -0.00230   -0.00368
C19   1    0.795170    0.453274    0.292387    11.00000    0.02659    0.02515 =
         0.03115    0.00736   -0.01155   -0.01086
AFIX  13
H19   2    0.807595    0.520940    0.304914    11.00000   -1.20000
AFIX   0
C20   1    0.741014    0.409438    0.392952    11.00000    0.04772    0.03880 =
         0.02974    0.00880   -0.01585   -0.01693
AFIX 137
H20A  2    0.653868    0.457334    0.428627    11.00000   -1.50000
H20B  2    0.800009    0.403536    0.429961    11.00000   -1.50000
H20C  2    0.735056    0.339834    0.383609    11.00000   -1.50000
AFIX   0
C21   1    0.932160    0.376949    0.234450    11.00000    0.03283    0.04195 =
         0.03791    0.00453   -0.01396   -0.00448
AFIX 137
H21A  2    0.924577    0.308465    0.223186    11.00000   -1.50000
H21B  2    0.991645    0.368156    0.271572    11.00000   -1.50000
H21C  2    0.966754    0.406037    0.172012    11.00000   -1.50000
AFIX   0
C22   1    0.604408    0.676255    0.041846    11.00000    0.02101    0.01813 =
         0.02422   -0.00282   -0.00988   -0.00348
AFIX  13
H22   2    0.628168    0.731631    0.067536    11.00000   -1.20000
AFIX   0
C23   1    0.464707    0.730349    0.032353    11.00000    0.02131    0.02791 =
         0.04263    0.00074   -0.01637   -0.00190
AFIX 137
H23A  2    0.441353    0.679697    0.002246    11.00000   -1.50000
H23B  2    0.466148    0.791097   -0.008016    11.00000   -1.50000
H23C  2    0.399880    0.753840    0.096934    11.00000   -1.50000
AFIX   0
C24   1    0.709644    0.634943   -0.058828    11.00000    0.02464    0.03092 =
         0.02775    0.00316   -0.00510   -0.00654
AFIX 137
H24A  2    0.796471    0.608362   -0.051822    11.00000   -1.50000
H24B  2    0.707099    0.692429   -0.103346    11.00000   -1.50000
H24C  2    0.691756    0.577975   -0.084834    11.00000   -1.50000
AFIX   0
C25   1    1.028596    0.634522    0.231268    11.00000    0.02220    0.02327 =
         0.02891    0.00125   -0.00840   -0.00635
AFIX  23
H25A  2    1.053112    0.573718    0.185884    11.00000   -1.20000
H25B  2    0.960166    0.626095    0.291112    11.00000   -1.20000
AFIX   0
C26   1    1.150799    0.631642    0.257310    11.00000    0.03286    0.04241 =
         0.04664    0.01084   -0.02247   -0.01415
AFIX 137
H26A  2    1.220536    0.637277    0.198244    11.00000   -1.50000
H26B  2    1.181444    0.565176    0.286793    11.00000   -1.50000
H26C  2    1.127378    0.690660    0.303295    11.00000   -1.50000
AFIX   0
C27   1    1.064562    0.754969    0.092792    11.00000    0.01687    0.02634 =
         0.02552    0.00233   -0.00433   -0.00590
AFIX  23
H27A  2    1.143110    0.759304    0.104661    11.00000   -1.20000
H27B  2    1.021739    0.823921    0.070736    11.00000   -1.20000
AFIX   0
C28   1    1.107229    0.669133    0.012069    11.00000    0.07232    0.03650 =
         0.02764   -0.00293   -0.00724   -0.00522
AFIX 137
H28A  2    1.166281    0.604288    0.026992    11.00000   -1.50000
H28B  2    1.152662    0.693071   -0.050175    11.00000   -1.50000
H28C  2    1.029846    0.655519    0.008116    11.00000   -1.50000
AFIX   0
C29   1    0.481278    0.749989    0.359760    11.00000    0.01964    0.04284 =
         0.02002   -0.00307   -0.00206   -0.01123
AFIX  23
H29A  2    0.447713    0.796594    0.419041    11.00000   -1.20000
H29B  2    0.558488    0.691661    0.363642    11.00000   -1.20000
AFIX   0
C30   1    0.373692    0.702983    0.359070    11.00000    0.02921    0.04704 =
         0.03730    0.00320   -0.00836   -0.01998
AFIX 137
H30A  2    0.292620    0.760277    0.364036    11.00000   -1.50000
H30B  2    0.357724    0.658328    0.414259    11.00000   -1.50000
H30C  2    0.403004    0.660751    0.298482    11.00000   -1.50000
AFIX   0
C31   1    0.417694    0.902309    0.258015    11.00000    0.01481    0.03283 =
         0.03719   -0.00298   -0.00660   -0.00516
AFIX  23
H31A  2    0.350464    0.875597    0.249719    11.00000   -1.20000
H31B  2    0.454568    0.934242    0.196937    11.00000   -1.20000
AFIX   0
C32   1    0.350744    0.988663    0.340569    11.00000    0.07677    0.04015 =
         0.05694   -0.01680   -0.00263    0.00078
AFIX 137
H32A  2    0.302518    0.960803    0.399238    11.00000   -1.50000
H32B  2    0.289847    1.048909    0.321376    11.00000   -1.50000
H32C  2    0.417257    1.011235    0.353633    11.00000   -1.50000
AFIX   0
C33   1    0.793700    0.875744    0.001542    11.00000    0.01796    0.03222 =
         0.02776    0.00494   -0.00588   -0.00703
AFIX  23
H33A  2    0.826360    0.798219   -0.009691    11.00000   -1.20000
H33B  2    0.869686    0.901504   -0.025830    11.00000   -1.20000
AFIX   0
C34   1    0.695494    0.923317   -0.054669    11.00000    0.03648    0.03847 =
         0.03349    0.01118   -0.01756   -0.01420
AFIX 137
H34A  2    0.615932    0.904087   -0.024272    11.00000   -1.50000
H34B  2    0.736011    0.895544   -0.122278    11.00000   -1.50000
H34C  2    0.672946    1.000158   -0.052711    11.00000   -1.50000
AFIX   0
C35   1    0.679516    1.017349    0.136209    11.00000    0.03068    0.02223 =
         0.03856    0.00313   -0.01575   -0.00755
AFIX  23
H35A  2    0.650829    1.027024    0.207728    11.00000   -1.20000
H35B  2    0.600631    1.045709    0.116633    11.00000   -1.20000
AFIX   0
C36   1    0.772868    1.083198    0.090332    11.00000    0.04775    0.03209 =
         0.05321    0.01697   -0.02607   -0.02086
AFIX 137
H36A  2    0.855289    1.051625    0.103477    11.00000   -1.50000
H36B  2    0.731343    1.155493    0.118624    11.00000   -1.50000
H36C  2    0.790630    1.083851    0.020066    11.00000   -1.50000
HKLF 4
REM  gr17a
REM R1 =  0.0734 for   5867 Fo > 4sig(Fo)  and  0.0921 for all   7412 data
REM    402 parameters refined using      1 restraints
END
WGHT      0.0668      6.9733
REM Highest difference peak  1.824,  deepest hole -2.133,  1-sigma level  0.111
Q1    1   0.8103  0.7772  0.1996  11.00000  0.05    1.82
Q2    1   0.7382  0.7378  0.2645  11.00000  0.05    1.50
Q3    1   0.7476  0.8470  0.1604  11.00000  0.05    1.48
Q4    1   0.7264  0.6429  0.3730  11.00000  0.05    1.27
Q5    1   0.7301  0.6934  0.3061  11.00000  0.05    0.97
Q6    1   0.7262  0.5412  0.4736  11.00000  0.05    0.72
Q7    1   0.7351  0.8410  0.2711  11.00000  0.05    0.63
Q8    1   0.7195  0.7481  0.1677  11.00000  0.05    0.60
Q9    1   0.7660  0.6953  0.1253  11.00000  0.05    0.59
Q10   1   0.7345  0.9348  0.0667  11.00000  0.05    0.57
;
