# Supplementary material for: Bis(diethyl­amido-κN)(diethyl­amine-κN)bis­(2,6-diisopropyl­phenyl­amido-κN)zirconium(IV)
Source: Acta Crystallogr Sect E Struct Rep Online. 2013 Jan 4;69(Pt 2):m72. doi: 10.1107/S160053681205115X (PMC3569177; doi:10.1107/S160053681205115X)
Supplement: Supplementary file 2 [file e-69-00m72-Isup2.hkl]

# 
# h,k,l, Fc-squared, Fo-squared, sigma(Fo-squared) and status flag 
# 
data_I
_shelx_title ' gr17a' 
_shelx_refln_list_code          4 
_shelx_F_calc_maximum      183.03 
_exptl_crystal_F_000       716.00 
_reflns_d_resolution_high  0.8107 
 
loop_ 
 _symmetry_equiv_pos_as_xyz 
 'x, y, z' 
 '-x, -y, -z' 
 
_cell_length_a    11.2079 
_cell_length_b    13.1612 
_cell_length_c    14.3443 
_cell_angle_alpha  86.578 
_cell_angle_beta   70.484 
_cell_angle_gamma  71.232 
 
_shelx_F_squared_multiplier     1.000 
 
loop_ 
 _refln_index_h 
 _refln_index_k 
 _refln_index_l 
 _refln_F_squared_calc 
 _refln_F_squared_meas 
 _refln_F_squared_sigma 
 _refln_observed_status 
   2   0   0     7005.79     9993.15     89.93 o 
   3   0   0     1371.56     1407.51     13.29 o 
   4   0   0     9639.87    12754.47     32.33 o 
   5   0   0       43.87       48.62      4.15 o 
   6   0   0     1104.17     1398.02     40.11 o 
   7   0   0      369.56      459.31     36.88 o 
   8   0   0      536.73      581.40     28.34 o 
   9   0   0      239.91      412.18     27.48 o 
  10   0   0      166.62      319.73     28.21 o 
  11   0   0      226.12      308.56     29.50 o 
  12   0   0       16.18      148.00     31.97 o 
 -12   1   0      832.43      950.20     43.56 o 
 -11   1   0      145.04      347.64     31.84 o 
 -10   1   0       93.34      153.84     27.61 o 
  -9   1   0      166.53      108.60     24.54 o 
  -8   1   0     1319.44     1337.62     40.90 o 
  -7   1   0      126.91      192.39     10.31 o 
  -6   1   0      376.39      383.41      9.65 o 
  -5   1   0     1267.14     2020.34     22.43 o 
  -4   1   0      707.53      540.84      7.28 o 
  -3   1   0     3656.47     4575.46     44.30 o 
  -2   1   0      875.46      755.45     13.20 o 
  -1   1   0    20603.24    11136.00   6733.37 o 
   2   1   0        0.03        6.78      3.05 o 
   3   1   0    15237.48    17488.57    161.91 o 
   4   1   0        1.40      137.04      9.50 o 
   5   1   0     2261.82     2475.40    156.44 o 
   6   1   0      182.66      221.30     66.97 o 
   7   1   0     1436.58     1529.41     48.42 o 
   8   1   0      249.63      313.34     23.98 o 
   9   1   0      209.36      244.43     24.81 o 
  10   1   0      120.19      299.91     29.40 o 
  11   1   0        0.13       50.34     27.55 o 
  12   1   0        0.77       49.97     30.37 o 
 -11   2   0      117.54      149.61     30.02 o 
 -10   2   0       29.89      166.49     27.65 o 
  -9   2   0     1498.60     1453.78     27.30 o 
  -8   2   0       51.70       48.32     15.00 o 
  -7   2   0       46.47       68.67     10.06 o 
  -6   2   0      145.44      177.19      9.51 o 
  -5   2   0      352.02      326.27     10.58 o 
  -4   2   0      276.84      335.96      9.50 o 
  -3   2   0      138.13      194.30     11.39 o 
  -2   2   0      704.81      763.88     27.30 o 
  -1   2   0     2343.20     2299.55     29.88 o 
   0   2   0     3434.06     3428.79     14.08 o 
   1   2   0     4370.78     4182.59     93.73 o 
   2   2   0     3250.21     3345.05     28.05 o 
   3   2   0       13.85       58.18      4.26 o 
   4   2   0     3962.46     3965.34     52.78 o 
   5   2   0       87.37      163.20     10.61 o 
   6   2   0     2787.63     2947.15     48.83 o 
   7   2   0       85.50      117.16     17.41 o 
   8   2   0      559.13      591.18     19.08 o 
   9   2   0      153.66      321.25     22.02 o 
  10   2   0     1100.47      805.68     34.02 o 
  11   2   0      259.99      393.33     32.37 o 
  12   2   0      695.36      396.91     32.85 o 
 -11   3   0        4.59       83.73     31.12 o 
 -10   3   0        0.14       34.64     18.11 o 
  -9   3   0        0.00       41.22     16.43 o 
  -8   3   0      258.11      298.61     17.95 o 
  -7   3   0        0.32       33.36     10.79 o 
  -6   3   0        1.21       17.70     10.87 o 
  -5   3   0      243.93      265.92     11.53 o 
  -4   3   0     2868.50     2623.98     43.18 o 
  -3   3   0     1655.94     1749.11     23.02 o 
  -2   3   0     1700.48     1559.70     54.48 o 
  -1   3   0      720.80      665.53      8.57 o 
   0   3   0       18.65       10.47     10.04 o 
   1   3   0     7108.55     7414.38     49.61 o 
   2   3   0     1455.64     1374.92     13.16 o 
   3   3   0      133.66      176.50      5.63 o 
   4   3   0     6076.37     7052.89     20.23 o 
   5   3   0     2176.72     2030.45     48.39 o 
   6   3   0      514.55      507.23     14.96 o 
   7   3   0      676.48      661.85     17.17 o 
   8   3   0      368.34      404.10     17.45 o 
   9   3   0      493.96      477.47     19.70 o 
  10   3   0       12.50       82.26     18.08 o 
  11   3   0      976.46      899.29     38.55 o 
  12   3   0       25.60      140.67     30.74 o 
 -10   4   0        1.26       67.56     19.29 o 
  -9   4   0      112.16       59.30     17.25 o 
  -8   4   0       21.81       97.85     16.13 o 
  -7   4   0       81.51      110.64     13.61 o 
  -6   4   0      244.14      253.56     14.00 o 
  -5   4   0     2004.13     1920.58     64.45 o 
  -4   4   0       65.36       81.73     14.25 o 
  -3   4   0     1289.83      964.34     80.05 o 
  -2   4   0     1176.74     1006.60     73.11 o 
  -1   4   0     8184.77     8372.17     72.22 o 
   0   4   0       25.34       24.54     12.01 o 
   1   4   0     1140.42     1050.61     37.86 o 
   2   4   0      771.89      827.33     11.27 o 
   3   4   0      599.54      601.81     12.83 o 
   4   4   0       94.79      125.54      5.67 o 
   5   4   0      224.74      268.00     13.97 o 
   6   4   0        0.48       20.20      3.67 o 
   7   4   0       49.77       37.42      9.44 o 
   8   4   0       11.14       26.50     14.27 o 
   9   4   0        1.18       20.55     16.16 o 
  10   4   0      259.58      237.47     18.74 o 
  11   4   0        0.53       49.33     19.12 o 
  12   4   0        3.18      -12.00     29.18 o 
 -10   5   0        0.50       17.19     19.55 o 
  -9   5   0       57.23      106.16     18.81 o 
  -8   5   0      472.71      390.34     28.72 o 
  -7   5   0        0.71       16.69     13.16 o 
  -6   5   0       45.99       43.22     13.15 o 
  -5   5   0      170.25      134.99     18.34 o 
  -4   5   0     1836.22     1732.59     29.43 o 
  -3   5   0      774.60      541.11     75.55 o 
  -2   5   0      197.93      102.42     11.73 o 
  -1   5   0        9.21        5.61     13.03 o 
   0   5   0     3805.68     3544.29     33.79 o 
   1   5   0      215.08      206.46      5.61 o 
   2   5   0     3692.64     3590.03     31.01 o 
   3   5   0       62.84       87.16      6.20 o 
   4   5   0       36.28       45.26      7.75 o 
   5   5   0        3.18       28.58      7.50 o 
   6   5   0        1.22       12.00      5.02 o 
   7   5   0      454.03      400.80     22.12 o 
   8   5   0       97.18      128.21     15.81 o 
   9   5   0      311.57      365.42     18.97 o 
  10   5   0      263.28      144.50     17.66 o 
  11   5   0      181.42      175.98     19.96 o 
  12   5   0        6.42      111.92     20.18 o 
  13   5   0       64.44       96.67     21.65 o 
  -9   6   0       39.68       38.47     19.08 o 
  -8   6   0        5.59       52.89     24.64 o 
  -7   6   0       47.67       45.74     14.95 o 
  -6   6   0        6.64       19.65     14.22 o 
  -5   6   0      200.51      181.43     21.69 o 
  -4   6   0      196.71      184.33     20.75 o 
  -3   6   0      904.45      718.41    136.92 o 
  -2   6   0      155.84       82.86     15.58 o 
  -1   6   0     2054.65     1899.12     29.75 o 
   0   6   0     1356.33     1488.58     26.46 o 
   1   6   0     1927.69     1695.28     26.37 o 
   2   6   0      540.35      469.70     16.83 o 
   3   6   0     3903.55     3902.13     34.21 o 
   4   6   0        8.08       44.99     11.34 o 
   5   6   0     1742.63     1748.96    112.72 o 
   6   6   0     1880.65     1617.78     67.50 o 
   7   6   0     1464.23     1405.93     35.60 o 
   8   6   0        3.34       14.30     19.94 o 
   9   6   0        4.76       20.20     22.28 o 
  10   6   0      207.41      282.94     27.21 o 
  11   6   0       51.35       19.35     24.52 o 
  12   6   0        9.26       24.39     25.46 o 
  13   6   0        6.11       44.84     29.02 o 
  -9   7   0      195.80      308.64     30.41 o 
  -8   7   0        7.94        7.96     24.59 o 
  -7   7   0       72.83      100.41     16.98 o 
  -6   7   0      170.64      131.52     15.71 o 
  -5   7   0      727.15      680.14     28.01 o 
  -4   7   0     1379.73     1351.79     33.02 o 
  -3   7   0        0.16        6.54     19.28 o 
  -2   7   0      760.42      775.98     25.38 o 
  -1   7   0      122.68      137.01     17.00 o 
   0   7   0     1443.02     1288.42     27.33 o 
   1   7   0       66.74       26.10     15.13 o 
   2   7   0     2868.26     2768.30     34.11 o 
   3   7   0       28.49       31.97     13.36 o 
   4   7   0     1462.67     1312.46     23.70 o 
   5   7   0        0.83        9.10     10.07 o 
   6   7   0     2761.89     2700.43     63.52 o 
   7   7   0      233.64      169.09     26.30 o 
   8   7   0      218.53      225.28     10.64 o 
   9   7   0        7.61       22.26     21.04 o 
  10   7   0      728.50      563.26     31.05 o 
  11   7   0       82.14       31.74     24.03 o 
  12   7   0       23.13        9.65     26.93 o 
  -8   8   0       64.91       75.84     26.65 o 
  -7   8   0        4.83      -11.24     16.98 o 
  -6   8   0      494.37      478.78     28.61 o 
  -5   8   0      111.82       85.85     22.43 o 
  -4   8   0      507.44      476.79     28.08 o 
  -3   8   0      363.19      356.09     26.40 o 
  -2   8   0     1678.32     1620.56     35.30 o 
  -1   8   0       23.09       18.87     19.23 o 
   0   8   0        0.37        1.69     17.58 o 
   1   8   0     3344.02     3400.24     41.92 o 
   2   8   0       41.80       24.83     15.48 o 
   3   8   0     1013.22      993.74     25.48 o 
   4   8   0       27.30        2.88     14.11 o 
   5   8   0      900.63      801.74     22.42 o 
   6   8   0       91.66       54.85     11.94 o 
   7   8   0     1035.31     1017.64     74.48 o 
   8   8   0       45.07       39.03     10.44 o 
   9   8   0      713.85      569.53     29.71 o 
  10   8   0      361.15      469.75     30.67 o 
  11   8   0      312.15      245.06     27.87 o 
  12   8   0       46.10      115.17     29.02 o 
  -7   9   0       33.71       37.05     26.09 o 
  -6   9   0        6.04       14.18     24.67 o 
  -5   9   0      271.90      252.86     25.78 o 
  -4   9   0      131.63      132.32     24.89 o 
  -3   9   0      407.87      390.42     28.38 o 
  -2   9   0      207.98      202.06     26.15 o 
  -1   9   0      627.11      551.13     27.51 o 
   0   9   0     1387.23     1363.27     33.61 o 
   1   9   0      450.67      456.20     25.29 o 
   2   9   0     1844.85     1809.61     34.76 o 
   3   9   0      188.22      149.36     19.78 o 
   4   9   0     1347.80     1268.05     29.27 o 
   5   9   0       11.78       21.33     15.76 o 
   6   9   0     2340.06     2226.43     40.12 o 
   7   9   0      162.13      172.28     25.83 o 
   8   9   0      748.92      639.90     64.36 o 
   9   9   0       19.04       48.48     22.46 o 
  10   9   0       94.25      108.52     26.93 o 
  11   9   0        1.14       35.68     25.43 o 
  12   9   0       28.42       24.92     27.86 o 
  -7  10   0        2.74       11.25     26.58 o 
  -6  10   0      231.35      250.80     29.53 o 
  -5  10   0       29.10       25.56     26.90 o 
  -4  10   0      195.84      184.11     26.81 o 
  -3  10   0        9.81        1.36     24.11 o 
  -2  10   0      510.57      444.87     29.44 o 
  -1  10   0      143.20      140.01     25.48 o 
   0  10   0     1081.47     1000.54     32.91 o 
   1  10   0     1090.99     1045.41     32.59 o 
   2  10   0     1356.79     1276.76     33.47 o 
   3  10   0      972.82      948.78     29.69 o 
   4  10   0      556.65      572.36     26.11 o 
   5  10   0      404.26      330.95     22.14 o 
   6  10   0      742.76      775.94     25.57 o 
   7  10   0     1166.70      948.31     23.09 o 
   8  10   0      277.57      211.51     49.32 o 
   9  10   0        4.68       33.61     25.23 o 
  10  10   0       53.07       36.45     25.13 o 
  11  10   0      134.26      116.45     28.02 o 
  12  10   0       40.00       11.20     30.36 o 
  -6  11   0        1.84        9.18     28.25 o 
  -5  11   0      463.15      388.84     32.34 o 
  -4  11   0       72.71       50.27     27.70 o 
  -3  11   0      297.55      327.75     30.67 o 
  -2  11   0      330.09      371.75     30.38 o 
  -1  11   0      776.35      705.40     32.64 o 
   0  11   0      101.35       80.21     24.21 o 
   1  11   0      150.61      145.16     24.50 o 
   2  11   0       43.48       49.58     23.59 o 
   3  11   0      523.46      550.28     27.78 o 
   4  11   0      193.55      189.08     23.00 o 
   5  11   0     1442.94     1519.39     34.58 o 
   6  11   0     1020.63      937.22     28.16 o 
   7  11   0      395.21      363.13     17.29 o 
   8  11   0        1.64       12.86     13.52 o 
   9  11   0       88.02       66.55     26.14 o 
  10  11   0      121.91      140.19     27.90 o 
  11  11   0        7.57       45.80     28.27 o 
  -5  12   0       40.25       29.42     28.97 o 
  -4  12   0       72.63       68.11     29.93 o 
  -3  12   0       17.62       25.35     26.81 o 
  -2  12   0      769.05      819.45     37.75 o 
  -1  12   0       24.78       21.42     28.20 o 
   0  12   0       25.16       22.86     25.40 o 
   1  12   0        0.33      -12.58     23.57 o 
   2  12   0      252.61      246.90     27.34 o 
   3  12   0        5.09       23.07     23.72 o 
   4  12   0     1802.12     1860.95     40.75 o 
   5  12   0      137.03      123.46     22.70 o 
   6  12   0      141.43      123.53     21.98 o 
   7  12   0       37.75       50.61     16.11 o 
   8  12   0      116.71      105.26     16.30 o 
   9  12   0       16.24       38.80     26.20 o 
  10  12   0       40.72       30.09     26.43 o 
  11  12   0      160.23      180.09     30.65 o 
  -4  13   0      202.42      204.04     32.83 o 
  -3  13   0      519.86      529.36     36.61 o 
  -2  13   0        0.04       -1.28     30.17 o 
  -1  13   0      319.29      327.76     32.16 o 
   0  13   0        0.01       -1.49     29.12 o 
   1  13   0      699.52      724.98     36.93 o 
   2  13   0      581.36      612.04     36.27 o 
   3  13   0     1619.51     1657.15     43.69 o 
   4  13   0      189.02      127.63     24.83 o 
   5  13   0      395.39      362.66     26.32 o 
   6  13   0      297.83      258.59     25.20 o 
   7  13   0      313.68      244.64     24.97 o 
   8  13   0        0.47        1.57     15.78 o 
   9  13   0        1.62        5.59     26.44 o 
  10  13   0        4.96       48.98     28.43 o 
  -2  14   0      331.81      368.09     35.91 o 
  -1  14   0       62.47       80.27     30.30 o 
   0  14   0      123.67      118.76     31.27 o 
   1  14   0        3.64       -5.02     28.85 o 
   2  14   0      947.12      915.08     39.12 o 
   3  14   0       84.11       38.45     26.89 o 
   4  14   0      259.30      314.33     30.06 o 
   5  14   0        2.29       -0.80     24.28 o 
   6  14   0        0.63       -4.60     23.41 o 
   7  14   0      201.16      159.29     25.83 o 
   8  14   0       33.10       40.08     17.63 o 
   9  14   0        3.84       55.15     28.97 o 
   0  15   0        0.20       21.46     30.33 o 
   1  15   0      243.09      205.52     33.99 o 
   2  15   0       81.83       76.12     30.97 o 
   3  15   0      187.48      188.80     32.37 o 
   4  15   0       16.05      -17.79     26.79 o 
   5  15   0      297.60      292.47     30.76 o 
   6  15   0       29.98        1.49     24.24 o 
   7  15   0       64.53       51.73     22.91 o 
   8  15   0        2.58       -8.10     30.90 o 
   3  16   0        4.71      -30.84     30.84 o 
   4  16   0      389.60      456.71     37.17 o 
   5  16   0       36.09       31.92     29.76 o 
   6  16   0      368.74      324.25     33.11 o 
  -5 -16   1      334.80      289.73     31.92 o 
  -4 -16   1       10.46       -4.10     30.01 o 
  -3 -16   1      278.49      325.38     35.76 o 
  -8 -15   1      532.30      566.73     40.16 o 
  -7 -15   1       15.80        3.36     21.78 o 
  -6 -15   1      346.46      321.56     29.30 o 
  -5 -15   1       35.03       42.39     25.10 o 
  -4 -15   1      425.07      427.32     32.74 o 
  -3 -15   1        5.44        1.86     29.13 o 
  -2 -15   1      362.79      399.96     36.14 o 
  -1 -15   1      139.43      116.51     31.67 o 
   0 -15   1        0.95      -25.32     32.00 o 
  -9 -14   1        9.80       30.16     28.49 o 
  -8 -14   1        0.11       17.07     29.11 o 
  -7 -14   1      333.77      301.24     26.68 o 
  -6 -14   1      113.24       81.11     23.32 o 
  -5 -14   1      372.11      360.76     29.42 o 
  -4 -14   1      329.08      390.58     30.56 o 
  -3 -14   1      484.10      455.32     31.51 o 
  -2 -14   1       13.51       16.40     26.19 o 
  -1 -14   1      134.85      127.24     30.82 o 
   0 -14   1      252.44      177.66     31.38 o 
   1 -14   1      107.28      115.83     33.25 o 
   2 -14   1       96.64       83.95     34.34 o 
 -10 -13   1       44.24       40.96     28.75 o 
  -9 -13   1        4.98        8.57     27.84 o 
  -8 -13   1      299.60      270.00     18.26 o 
  -7 -13   1      132.31      117.02     17.38 o 
  -6 -13   1      114.97       95.65     22.29 o 
  -5 -13   1        7.44        2.01     21.45 o 
  -4 -13   1     1301.97     1293.44     38.14 o 
  -3 -13   1      340.30      316.59     29.39 o 
  -2 -13   1      644.62      727.21     35.17 o 
  -1 -13   1      452.98      418.33     32.83 o 
   0 -13   1      153.20      142.62     29.98 o 
   1 -13   1      123.56       73.48     28.19 o 
   2 -13   1      574.32      685.78     39.56 o 
   3 -13   1      215.12      178.96     31.30 o 
   4 -13   1       70.64       71.56     31.19 o 
 -11 -12   1        2.24      -27.78     28.88 o 
 -10 -12   1       67.85       76.91     28.37 o 
  -9 -12   1       26.73       35.99     24.90 o 
  -8 -12   1       25.67       34.25     14.70 o 
  -7 -12   1      113.13       90.07     20.63 o 
  -6 -12   1      114.68       86.90     21.44 o 
  -5 -12   1      677.52      668.56     29.56 o 
  -4 -12   1       45.33       67.44     23.11 o 
  -3 -12   1       76.61       64.36     22.59 o 
  -2 -12   1       36.20       27.54     21.67 o 
  -1 -12   1       50.73       29.39     23.99 o 
   0 -12   1      377.70      355.45     28.83 o 
   1 -12   1      356.21      384.36     32.04 o 
   2 -12   1      149.28       89.72     30.29 o 
   3 -12   1      140.46      131.08     30.16 o 
   4 -12   1      126.68       99.10     30.71 o 
   5 -12   1      137.06      128.96     30.33 o 
 -11 -11   1       73.20      100.23     28.48 o 
 -10 -11   1       89.09       57.74     26.91 o 
  -9 -11   1       22.87       33.84     23.40 o 
  -8 -11   1       35.47       48.87     13.88 o 
  -7 -11   1       69.59       68.38     23.50 o 
  -6 -11   1      171.45      175.78     21.51 o 
  -5 -11   1      157.34      142.54     21.62 o 
  -4 -11   1       34.55       30.88     21.47 o 
  -3 -11   1       29.38       -0.58     21.94 o 
  -2 -11   1       27.99       20.02     22.72 o 
  -1 -11   1       16.82        3.70     22.91 o 
   0 -11   1      569.75      497.65     28.67 o 
   1 -11   1      129.08       84.39     24.95 o 
   2 -11   1      682.00      696.90     32.87 o 
   3 -11   1        2.98      -20.74     26.77 o 
   4 -11   1      122.16      109.36     27.87 o 
   5 -11   1       11.58       16.05     27.78 o 
   6 -11   1      338.81      320.93     31.36 o 
 -11 -10   1       17.35       10.88     27.65 o 
 -10 -10   1      171.06      144.62     26.79 o 
  -9 -10   1      234.01      198.79     26.28 o 
  -8 -10   1      199.72      155.95     25.73 o 
  -7 -10   1      385.83      339.16     16.43 o 
  -6 -10   1      874.36      753.35     26.13 o 
  -5 -10   1       80.76       97.54     19.33 o 
  -4 -10   1      141.31      102.79     21.38 o 
  -3 -10   1      101.07       65.74     20.37 o 
  -2 -10   1      576.52      512.62     27.10 o 
  -1 -10   1     1317.86     1333.51     35.55 o 
   0 -10   1       54.15       51.51     23.14 o 
   1 -10   1      368.47      364.59     26.31 o 
   2 -10   1       54.89       52.13     23.37 o 
   3 -10   1      793.32      808.40     33.54 o 
   4 -10   1        0.09       23.64     25.27 o 
   5 -10   1      791.95      807.27     35.46 o 
   6 -10   1       17.53       -2.32     26.03 o 
   7 -10   1      258.64      198.86     30.45 o 
 -12  -9   1        3.05       40.34     30.51 o 
 -11  -9   1       15.64       25.44     25.40 o 
 -10  -9   1       34.50       45.90     24.52 o 
  -9  -9   1      898.94      773.54     34.14 o 
  -8  -9   1      235.52      180.43     27.18 o 
  -7  -9   1      617.73      478.92     21.83 o 
  -6  -9   1       47.45       72.15     13.06 o 
  -5  -9   1     1102.80      979.74     26.55 o 
  -4  -9   1      506.31      464.65     22.75 o 
  -3  -9   1     3189.68     3099.29     41.92 o 
  -2  -9   1     1911.45     1868.38     35.12 o 
  -1  -9   1      932.55      955.39     29.52 o 
   0  -9   1      660.82      587.39     28.10 o 
   1  -9   1        2.26        1.12     21.47 o 
   2  -9   1      827.40      852.17     30.67 o 
   3  -9   1      194.76      191.55     25.71 o 
   4  -9   1      126.75      112.68     25.55 o 
   5  -9   1        0.03       13.18     23.24 o 
   6  -9   1      646.30      656.93     31.94 o 
   7  -9   1       50.11       69.72     18.17 o 
   8  -9   1       18.23       38.08     29.27 o 
 -12  -8   1       19.70       34.10     27.37 o 
 -11  -8   1      148.25      255.01     28.54 o 
 -10  -8   1     1115.78      982.52     37.49 o 
  -9  -8   1       45.51        8.92     21.30 o 
  -8  -8   1      516.52      394.89     48.76 o 
  -7  -8   1      129.79       74.30     27.88 o 
  -6  -8   1     1890.37     1757.94     27.44 o 
  -5  -8   1      487.13      447.63     19.69 o 
  -4  -8   1     1554.62     1476.14     28.51 o 
  -3  -8   1      559.71      610.93     22.20 o 
  -2  -8   1     2614.25     2641.95     36.33 o 
  -1  -8   1     1930.51     1651.55    117.58 o 
   0  -8   1     1348.27     1273.68     29.39 o 
   1  -8   1     1619.19     1501.06     32.96 o 
   2  -8   1       32.63       39.30     20.95 o 
   3  -8   1     1168.68     1150.93     32.98 o 
   4  -8   1     1666.74     1687.12     37.90 o 
   5  -8   1      547.38      532.16     28.04 o 
   6  -8   1        0.08       34.14     24.39 o 
   7  -8   1        8.45       19.66     16.46 o 
   8  -8   1        4.06       11.21     25.65 o 
 -12  -7   1      117.93      214.94     31.62 o 
 -11  -7   1      396.61      227.33     27.81 o 
 -10  -7   1        3.87       52.64     24.02 o 
  -9  -7   1      957.26      812.78     31.72 o 
  -8  -7   1      167.52      151.65     23.12 o 
  -7  -7   1      649.22      622.60     61.12 o 
  -6  -7   1       32.11       46.54     13.20 o 
  -5  -7   1     3120.83     2924.58     85.23 o 
  -4  -7   1       25.23       66.89     13.42 o 
  -3  -7   1     5199.36     5056.33     42.87 o 
  -2  -7   1     1504.76     1391.92     26.54 o 
  -1  -7   1     3249.00     2914.46    165.59 o 
   0  -7   1      634.88      440.23     21.17 o 
   1  -7   1      998.07      792.16    113.98 o 
   2  -7   1     1763.51     1726.84     33.04 o 
   3  -7   1     3669.62     3741.85     44.96 o 
   4  -7   1      406.63      390.83     24.97 o 
   5  -7   1      165.09      200.12     23.42 o 
   6  -7   1      608.72      632.29     26.92 o 
   7  -7   1      282.37      194.57     17.15 o 
   8  -7   1       73.02       30.28     22.79 o 
   9  -7   1       12.23       28.67     25.56 o 
 -12  -6   1       63.73      187.48     30.12 o 
 -11  -6   1       14.31       61.00     24.44 o 
 -10  -6   1      601.11      462.93     31.01 o 
  -9  -6   1      419.17      458.50     28.08 o 
  -8  -6   1      204.82      185.09     23.59 o 
  -7  -6   1      321.38      315.05     36.34 o 
  -6  -6   1     3067.67     2988.35     47.57 o 
  -5  -6   1        1.16        8.93      9.16 o 
  -4  -6   1     3496.89     3570.65     32.68 o 
  -3  -6   1      117.97      138.25      7.38 o 
  -2  -6   1     4449.13     4215.46     21.10 o 
  -1  -6   1        1.43        3.36     12.91 o 
   0  -6   1     2698.53     2674.39     33.06 o 
   1  -6   1       76.91       33.53      5.11 o 
   2  -6   1     2596.84     2712.47     35.24 o 
   3  -6   1       90.74       48.21     18.10 o 
   4  -6   1     1573.59     1484.84     30.98 o 
   5  -6   1      423.56      409.80     24.06 o 
   6  -6   1      159.06      173.08     15.31 o 
   7  -6   1      100.89      129.10     18.97 o 
   8  -6   1      131.97       71.33     24.70 o 
   9  -6   1       25.16       53.33     25.54 o 
  10  -6   1       24.06       12.64     20.57 o 
 -12  -5   1       54.38      117.83     20.73 o 
 -11  -5   1        1.34       36.80     24.47 o 
 -10  -5   1      421.64      516.89     21.89 o 
  -9  -5   1      147.05      101.86     16.26 o 
  -8  -5   1      174.34      199.32     24.05 o 
  -7  -5   1      641.51      574.70     63.80 o 
  -6  -5   1     1054.95      978.89     13.87 o 
  -5  -5   1      124.54      131.48     11.35 o 
  -4  -5   1      957.34      847.30     10.62 o 
  -3  -5   1     2823.81     3166.98     43.04 o 
  -2  -5   1      504.88      469.65     20.41 o 
  -1  -5   1     2424.18     2259.52     26.88 o 
   0  -5   1        9.75       -0.17     12.29 o 
   1  -5   1     1979.71     1856.01     26.70 o 
   2  -5   1     1811.39     1888.73     27.46 o 
   3  -5   1      650.01      597.82     20.13 o 
   4  -5   1      176.03      102.81     16.79 o 
   5  -5   1      824.94      824.21     24.80 o 
   6  -5   1      341.37      318.34     19.00 o 
   7  -5   1      230.49      186.86     14.53 o 
   8  -5   1      178.97      221.08     25.68 o 
   9  -5   1      178.88       98.69     18.30 o 
  10  -5   1       58.73      114.42     20.89 o 
 -12  -4   1        7.00       22.23     28.53 o 
 -11  -4   1       40.84       46.40     18.91 o 
 -10  -4   1      355.89      219.48     23.26 o 
  -9  -4   1       79.20      117.78     16.44 o 
  -8  -4   1      116.17      134.11     15.72 o 
  -7  -4   1       35.58       39.74      8.30 o 
  -6  -4   1        2.81       28.41      4.88 o 
  -5  -4   1      779.10      738.29     12.33 o 
  -4  -4   1     5386.09     5864.74    118.09 o 
  -3  -4   1     1733.99     1621.92     27.52 o 
  -2  -4   1      563.38      520.65      9.10 o 
  -1  -4   1      100.41       80.27     13.08 o 
   0  -4   1      459.55      373.31     15.57 o 
   1  -4   1      191.77      180.03     14.33 o 
   2  -4   1     1586.33     1371.85     22.10 o 
   3  -4   1        2.62        9.68      4.81 o 
   4  -4   1     3582.85     3472.15     34.40 o 
   5  -4   1     1050.43      997.94     17.32 o 
   6  -4   1      152.72      169.79     12.81 o 
   7  -4   1      740.97      744.18     17.85 o 
   8  -4   1      630.22      551.04     28.30 o 
   9  -4   1       43.20      106.50     18.24 o 
  10  -4   1       34.72       31.80     18.47 o 
  11  -4   1       89.51      206.59     22.43 o 
 -12  -3   1      138.93      136.44     32.12 o 
 -11  -3   1      286.79      504.90     33.83 o 
 -10  -3   1      111.96      104.11     18.69 o 
  -9  -3   1      384.55      238.11     17.38 o 
  -8  -3   1      315.10      300.96     22.59 o 
  -7  -3   1        1.12       23.08      5.51 o 
  -6  -3   1      291.85      335.30     14.36 o 
  -5  -3   1      614.49      769.63     17.24 o 
  -4  -3   1     3659.54     3669.21     53.16 o 
  -3  -3   1      687.40      794.36      7.38 o 
  -2  -3   1      955.95      912.73     21.35 o 
  -1  -3   1     1814.47     1740.48     16.27 o 
   0  -3   1    12137.59    13408.38     49.92 o 
   1  -3   1      427.09      369.23     14.37 o 
   2  -3   1      123.02      154.29     13.39 o 
   3  -3   1     3411.76     3048.60     92.64 o 
   4  -3   1     1169.32     1280.02     20.48 o 
   5  -3   1      454.21      459.89     23.08 o 
   6  -3   1      195.59      195.48     12.07 o 
   7  -3   1        0.47       37.86     11.64 o 
   8  -3   1       20.25       80.78     15.79 o 
   9  -3   1      770.73      738.72     65.53 o 
  10  -3   1       77.68      154.59     18.90 o 
  11  -3   1        0.22       35.12     30.63 o 
 -12  -2   1      151.92      310.65     32.83 o 
 -11  -2   1      262.18      152.83     28.79 o 
 -10  -2   1       23.39       43.98     25.07 o 
  -9  -2   1      312.05      281.02     24.96 o 
  -8  -2   1      283.87      351.54     17.88 o 
  -7  -2   1      320.56      272.07     10.04 o 
  -6  -2   1     1788.62     1738.40     38.41 o 
  -5  -2   1     2483.41     2446.95     23.17 o 
  -4  -2   1      108.61      165.40      4.20 o 
  -3  -2   1     1468.79     1289.62      7.57 o 
  -2  -2   1       12.31       10.31      3.58 o 
  -1  -2   1       65.30       81.44      5.14 o 
   0  -2   1      906.92      911.93     15.66 o 
   1  -2   1      410.87      405.62      7.98 o 
   2  -2   1     1173.45      985.13      6.61 o 
   3  -2   1      800.54      731.30     14.68 o 
   4  -2   1     1472.81     1312.12     14.13 o 
   5  -2   1        2.37       48.64      8.63 o 
   6  -2   1      776.77      688.33     36.97 o 
   7  -2   1       54.13       58.94      9.45 o 
   8  -2   1     1132.76     1162.83     23.64 o 
   9  -2   1       10.62        8.81     15.56 o 
  10  -2   1      166.83      178.09     27.69 o 
  11  -2   1       97.71      225.38     29.94 o 
 -12  -1   1        8.04       59.63     31.30 o 
 -11  -1   1       78.31      226.11     31.08 o 
 -10  -1   1       29.09       77.98     25.33 o 
  -9  -1   1        6.30      150.24     25.34 o 
  -8  -1   1     1040.33      981.98     31.10 o 
  -7  -1   1        0.22       89.09     72.55 o 
  -6  -1   1      286.05      334.18      8.45 o 
  -5  -1   1      298.04      273.52      8.71 o 
  -4  -1   1     2830.10     2706.83     10.01 o 
  -3  -1   1     3877.01     4634.58     30.02 o 
  -2  -1   1     1058.75     1040.86      7.99 o 
  -1  -1   1       14.37       13.37      2.76 o 
   1  -1   1       72.69       84.89     29.61 o 
   2  -1   1     1277.02     1226.80      9.58 o 
   3  -1   1     7164.54     7010.21     43.65 o 
   4  -1   1      644.96      762.39     20.01 o 
   5  -1   1      150.30      125.07      6.79 o 
   6  -1   1        9.27       45.11      7.35 o 
   7  -1   1     2181.24     2106.11     16.79 o 
   8  -1   1      213.45      226.16     16.78 o 
   9  -1   1      966.47     1021.07     34.72 o 
  10  -1   1       27.80       32.41     24.50 o 
  11  -1   1      139.61      118.74     27.61 o 
  12  -1   1        8.89      119.06     31.49 o 
 -12   0   1      235.87      533.55     38.97 o 
 -11   0   1      439.60      549.76     34.28 o 
 -10   0   1       75.12      225.55     26.84 o 
  -9   0   1      247.13      232.69     25.03 o 
  -8   0   1       73.24      455.85     26.31 o 
  -7   0   1      501.14      512.66     12.03 o 
  -6   0   1      142.56      228.13      9.75 o 
  -5   0   1     5421.27     5347.71     40.21 o 
  -4   0   1      170.02      215.62      8.35 o 
  -3   0   1     8088.36     9316.22     44.66 o 
  -2   0   1      192.71      250.26      4.50 o 
  -1   0   1    33499.91    40189.76    146.99 o 
   2   0   1      164.50      153.90      2.83 o 
   3   0   1     7259.34     8994.77    118.14 o 
   4   0   1      980.72      898.38      8.70 o 
   5   0   1     1745.91     2190.48     84.89 o 
   6   0   1     1057.49     1038.08     16.73 o 
   7   0   1      547.70      581.14     25.32 o 
   8   0   1       40.40       84.99     22.00 o 
   9   0   1       65.75       87.00     22.91 o 
  10   0   1      367.94      409.58     28.66 o 
  11   0   1       22.57       32.00     24.81 o 
  12   0   1       66.41       37.00     30.25 o 
 -11   1   1      163.84      321.95     30.30 o 
 -10   1   1       76.42       34.81     27.13 o 
  -9   1   1      368.36      526.05     29.24 o 
  -8   1   1      346.29      368.76     26.03 o 
  -7   1   1      202.88      293.45     19.02 o 
  -6   1   1       16.71       58.46      7.96 o 
  -5   1   1      233.14      228.00      8.21 o 
  -4   1   1     3317.92     4207.77     44.41 o 
  -3   1   1       32.58       80.11      4.67 o 
  -2   1   1    29250.43    41899.93    164.73 o 
  -1   1   1      102.08      107.55      6.08 o 
   2   1   1      188.73      211.81      3.15 o 
   3   1   1      260.64      213.35      6.72 o 
   4   1   1     4181.08     5361.33     48.26 o 
   5   1   1       93.59      119.96      9.36 o 
   6   1   1     1843.11     2567.20     24.17 o 
   7   1   1      119.83      196.79     13.00 o 
   8   1   1      200.21      257.25     21.50 o 
   9   1   1      181.01      356.43     26.79 o 
  10   1   1      381.35      237.18     26.16 o 
  11   1   1       61.53       11.70     25.82 o 
  12   1   1      342.75      146.07     31.24 o 
 -11   2   1        6.53      109.51     28.95 o 
 -10   2   1       16.07       17.09     25.44 o 
  -9   2   1       10.67       90.47     16.87 o 
  -8   2   1      132.22      163.21     15.76 o 
  -7   2   1        0.12       36.64      9.69 o 
  -6   2   1      271.05      273.01     10.54 o 
  -5   2   1      198.50      254.80     10.36 o 
  -4   2   1     1246.01     1172.69     29.01 o 
  -3   2   1     3331.67     4126.18     39.48 o 
  -2   2   1        0.67        1.07      6.73 o 
  -1   2   1     1794.82     1920.75     42.94 o 
   0   2   1     6954.99     7436.01     21.45 o 
   1   2   1     2669.51     2589.29     17.77 o 
   2   2   1     1494.16     1712.01     20.95 o 
   3   2   1     4968.44     5572.45     33.48 o 
   5   2   1     6635.38     8574.17     75.12 o 
   6   2   1       22.79      404.32     14.00 o 
   7   2   1      496.99      595.44     16.27 o 
   8   2   1      286.80      278.59     16.69 o 
   9   2   1     1305.82     1166.05     24.44 o 
  10   2   1       95.74      164.08     26.20 o 
  11   2   1     1632.65     1356.58     42.20 o 
  12   2   1       41.80      100.71     28.38 o 
 -11   3   1        4.05       12.48     30.53 o 
 -10   3   1        9.75       93.32     29.19 o 
  -9   3   1      192.12      208.20     18.90 o 
  -8   3   1        5.45       44.35     15.72 o 
  -7   3   1      155.76      143.35     11.66 o 
  -6   3   1       20.19       37.36     11.55 o 
  -5   3   1     2271.34     2143.57     23.95 o 
  -4   3   1     2227.32     2401.01     66.49 o 
  -3   3   1     1987.98     1963.72     27.27 o 
  -2   3   1      477.58      453.28     34.09 o 
  -1   3   1    19042.58    19578.70     38.22 o 
   0   3   1     2353.91     2212.39     22.60 o 
   1   3   1     7938.08     7764.96     53.29 o 
   2   3   1     8478.32     8565.78     27.96 o 
   3   3   1     2074.68     2254.36     33.95 o 
   4   3   1     6802.94     7217.83     45.70 o 
   5   3   1      295.62      350.85     12.17 o 
   6   3   1     2576.70     2524.92     24.20 o 
   7   3   1      138.67      260.20     30.62 o 
   8   3   1     1456.51     1420.19     23.86 o 
   9   3   1      120.76      183.06     17.27 o 
  10   3   1     2610.92     2223.08     32.05 o 
  11   3   1      143.46      230.89     29.64 o 
  12   3   1       27.96       98.08     29.44 o 
  13   3   1        4.09       78.40     31.69 o 
 -10   4   1       92.16      113.78     25.91 o 
  -9   4   1       55.89      115.33     27.77 o 
  -8   4   1      232.30      219.62     18.31 o 
  -7   4   1       29.68       76.28     13.18 o 
  -6   4   1     1651.22     1545.86     56.84 o 
  -5   4   1       18.63       47.62     11.55 o 
  -4   4   1     1450.05     1346.27     25.08 o 
  -3   4   1      435.15      474.64     17.80 o 
  -2   4   1     2604.52     2427.09     21.23 o 
  -1   4   1        0.65       -0.37      5.34 o 
   0   4   1     2709.31     2324.98    197.39 o 
   1   4   1      739.21      621.49     18.83 o 
   2   4   1     9302.86     9489.07     49.33 o 
   3   4   1      800.35      649.18     12.94 o 
   4   4   1      491.18      476.21     11.06 o 
   5   4   1     1392.74     1166.37     12.51 o 
   6   4   1      291.42      261.09     26.43 o 
   7   4   1      113.08      126.43     13.25 o 
   8   4   1       64.40       71.66     14.42 o 
   9   4   1      812.96      785.61     21.46 o 
  10   4   1       32.51       14.15     16.00 o 
  11   4   1        1.27       10.91     19.97 o 
  12   4   1       10.42       87.10     20.27 o 
  13   4   1       24.14       56.19     32.36 o 
 -10   5   1       45.50      152.71     25.64 o 
  -9   5   1       15.49       11.44     17.28 o 
  -8   5   1       12.17       27.50     23.36 o 
  -7   5   1      455.15      407.02     29.20 o 
  -6   5   1       17.11        9.47     12.87 o 
  -5   5   1     1695.50     1513.08     31.40 o 
  -4   5   1       37.17       56.58     16.12 o 
  -3   5   1      845.33      767.93     21.82 o 
  -2   5   1      498.65      443.11     18.45 o 
  -1   5   1     2449.43     2249.82     29.29 o 
   0   5   1      529.54      367.13     82.61 o 
   1   5   1     4330.54     3988.56    136.08 o 
   2   5   1      194.70      145.73     12.87 o 
   3   5   1      661.88      658.71     43.54 o 
   4   5   1       74.65      140.98     10.20 o 
   5   5   1       88.58      143.23     14.39 o 
   6   5   1      699.49      542.89      7.92 o 
   7   5   1      605.16      560.65     32.80 o 
   8   5   1      107.94      157.21     22.60 o 
   9   5   1      232.37      216.58     17.09 o 
  10   5   1      627.93      583.68     35.52 o 
  11   5   1       38.28       33.84     18.18 o 
  12   5   1        6.18       24.12     18.58 o 
  13   5   1       30.17      198.23     22.86 o 
  -9   6   1      130.16       72.09     19.55 o 
  -8   6   1      256.49      231.63     27.20 o 
  -7   6   1       88.04       37.69     15.43 o 
  -6   6   1      246.69      245.45     16.11 o 
  -5   6   1        0.46        9.62     19.62 o 
  -4   6   1     1187.13     1031.63     27.93 o 
  -3   6   1     1419.13     1390.80     29.88 o 
  -2   6   1     1870.15     1291.10    277.17 o 
  -1   6   1      210.81      204.67     16.47 o 
   0   6   1     1590.11     1508.91     26.14 o 
   1   6   1       81.64       55.38     12.85 o 
   2   6   1     2326.63     1503.86    428.84 o 
   3   6   1       95.54      128.43     15.72 o 
   4   6   1      159.05      139.03     12.13 o 
   5   6   1     1074.24      961.13     65.40 o 
   6   6   1      798.27      829.28     22.79 o 
   7   6   1      316.43      288.31     23.28 o 
   8   6   1       19.54       50.33     20.07 o 
   9   6   1      513.51      542.84     29.49 o 
  10   6   1       42.09       29.34     21.93 o 
  11   6   1        0.18       19.76     25.58 o 
  12   6   1       34.79       87.94     27.74 o 
  13   6   1       40.12       52.50     29.59 o 
  -9   7   1       16.38       35.62     23.10 o 
  -8   7   1       61.04       34.99     24.57 o 
  -7   7   1      394.19      329.49     49.26 o 
  -6   7   1       10.36       14.26     15.26 o 
  -5   7   1      376.19      359.29     25.06 o 
  -4   7   1       72.65       72.00     21.50 o 
  -3   7   1      754.32      699.46     26.91 o 
  -2   7   1      108.37       64.91     42.60 o 
  -1   7   1       68.26       40.56     16.34 o 
   0   7   1      521.80      595.41     22.48 o 
   1   7   1     1727.17     1467.25     27.18 o 
   2   7   1      356.12      284.55     16.64 o 
   3   7   1       93.62       81.69      6.86 o 
   4   7   1      628.61      518.87     18.00 o 
   5   7   1     1133.93     1118.33     21.65 o 
   6   7   1       12.17       23.57      9.85 o 
   7   7   1      237.88      219.83     37.74 o 
   8   7   1       26.08       24.05      8.71 o 
   9   7   1       88.03       72.48     22.08 o 
  10   7   1      104.05      123.69     24.72 o 
  11   7   1      192.75      115.43     26.33 o 
  12   7   1        0.17       -6.22     27.75 o 
  13   7   1        2.16       73.31     29.83 o 
  -8   8   1       48.10        6.68     25.59 o 
  -7   8   1      112.29      161.55     18.70 o 
  -6   8   1      283.66      247.76     22.62 o 
  -5   8   1       81.08       64.23     23.50 o 
  -4   8   1       88.66       89.00     23.05 o 
  -3   8   1       28.49       58.10     23.28 o 
  -2   8   1       97.86       78.96     21.86 o 
  -1   8   1      196.75      151.70     21.94 o 
   0   8   1     1230.13     1234.89     29.47 o 
   1   8   1       21.37        5.72     17.18 o 
   2   8   1      319.67      252.79     17.57 o 
   3   8   1      406.66      323.78     19.03 o 
   4   8   1      116.10       87.82     15.00 o 
   5   8   1      153.18      103.39     15.48 o 
   6   8   1      698.82      670.21     34.90 o 
   7   8   1      278.88      263.16     17.07 o 
   8   8   1      728.62      668.76     39.77 o 
   9   8   1       16.47       44.65     23.41 o 
  10   8   1      137.71      121.79     25.63 o 
  11   8   1       80.29      127.70     27.43 o 
  12   8   1      213.54      156.82     27.90 o 
  13   8   1       18.64       48.07     30.85 o 
  -7   9   1       20.53       -0.75     25.18 o 
  -6   9   1      235.40      258.38     29.08 o 
  -5   9   1        0.12       28.80     24.56 o 
  -4   9   1      188.33      151.87     24.07 o 
  -3   9   1       36.65       58.83     23.13 o 
  -2   9   1       92.16       72.50     24.22 o 
  -1   9   1      610.43      599.84     29.26 o 
   0   9   1       15.68        9.90     20.90 o 
   1   9   1     2461.96     2414.25     40.22 o 
   2   9   1       19.85        8.11     17.89 o 
   3   9   1     1332.31     1345.75     29.64 o 
   4   9   1      208.30      176.16     19.45 o 
   5   9   1      697.90      659.06     21.71 o 
   6   9   1      138.81       90.51     16.28 o 
   7   9   1     1640.05     1543.88    150.64 o 
   8   9   1      254.54      212.56     20.60 o 
   9   9   1       68.91      124.80     23.25 o 
  10   9   1      428.78      405.03     30.26 o 
  11   9   1      186.48      175.54     27.78 o 
  12   9   1       23.74       17.39     27.44 o 
  -6  10   1        0.29       18.98     27.44 o 
  -5  10   1      505.17      499.17     33.43 o 
  -4  10   1      151.84      109.09     24.95 o 
  -3  10   1      174.79      136.29     25.65 o 
  -2  10   1     1410.27     1395.57     38.29 o 
  -1  10   1      850.77      709.18     32.02 o 
   0  10   1      161.08      194.52     26.05 o 
   1  10   1      388.08      309.50     26.52 o 
   2  10   1     1196.19     1173.10     33.27 o 
   3  10   1       72.19       51.92     20.70 o 
   4  10   1      896.20      878.26     28.26 o 
   5  10   1       27.40       20.94     18.54 o 
   6  10   1     2244.97     2116.77     35.30 o 
   7  10   1       25.09       40.24     13.46 o 
   8  10   1       53.62       95.40     22.59 o 
   9  10   1        5.02       16.72     24.64 o 
  10  10   1       34.65       62.59     26.59 o 
  11  10   1       22.30      -10.52     27.43 o 
  12  10   1       55.26       71.48     30.46 o 
  -5  11   1       23.21       51.94     27.83 o 
  -4  11   1      265.47      260.70     30.62 o 
  -3  11   1       44.80       21.91     26.41 o 
  -2  11   1      896.80      824.82     35.31 o 
  -1  11   1       37.10       55.64     25.12 o 
   0  11   1      832.60      710.39     32.69 o 
   1  11   1      782.76      853.00     33.59 o 
   2  11   1      671.24      618.07     30.79 o 
   3  11   1        0.41        6.13     22.05 o 
   4  11   1     1231.57     1252.40     34.68 o 
   5  11   1      366.69      303.34     24.01 o 
   6  11   1      567.17      485.23     23.95 o 
   7  11   1      441.42      482.87     18.60 o 
   8  11   1        5.20       14.20     13.81 o 
   9  11   1      109.79      146.04     27.76 o 
  10  11   1        2.22       24.14     25.33 o 
  11  11   1      338.71      256.91     31.04 o 
  12  11   1       35.93      112.50     31.57 o 
  -4  12   1        3.83       42.83     29.84 o 
  -3  12   1      224.03      206.17     28.57 o 
  -2  12   1      221.82      244.24     31.74 o 
  -1  12   1      602.30      612.57     33.99 o 
   0  12   1        0.75      -22.95     25.09 o 
   1  12   1      508.21      475.64     31.19 o 
   2  12   1      150.05      141.40     26.32 o 
   3  12   1     1955.84     1961.73     43.82 o 
   4  12   1      605.86      546.53     29.89 o 
   5  12   1      879.62      837.94     31.51 o 
   6  12   1       57.28       26.00     21.13 o 
   7  12   1      286.33      264.12     24.30 o 
   8  12   1       89.36      103.69     16.91 o 
   9  12   1        7.97       20.45     24.82 o 
  10  12   1      115.49      111.28     28.21 o 
  11  12   1        2.81       23.41     26.65 o 
  -3  13   1        2.68       15.90     28.73 o 
  -2  13   1      208.51      221.28     31.58 o 
  -1  13   1       78.42      110.32     29.02 o 
   0  13   1      736.26      725.49     36.82 o 
   1  13   1      201.13      197.58     29.96 o 
   2  13   1     2742.82     3049.75     56.84 o 
   3  13   1      600.73      602.64     34.37 o 
   4  13   1      539.28      516.56     31.16 o 
   5  13   1       22.88        9.02     22.47 o 
   6  13   1      305.21      332.58     27.42 o 
   7  13   1      179.70      138.08     24.07 o 
   8  13   1      399.17      365.71     19.32 o 
   9  13   1        8.55       26.45     27.95 o 
  10  13   1      202.83      169.27     30.86 o 
  -2  14   1        4.65       13.16     29.07 o 
  -1  14   1      294.88      312.86     34.51 o 
   0  14   1       37.49       40.60     29.64 o 
   1  14   1      834.92      790.87     38.40 o 
   2  14   1      104.07       94.92     28.73 o 
   3  14   1      319.53      279.28     30.65 o 
   4  14   1        0.04       -7.23     25.75 o 
   5  14   1      382.63      365.96     29.70 o 
   6  14   1       28.25       38.81     24.31 o 
   7  14   1      111.60      122.70     24.73 o 
   8  14   1       79.47       76.69     17.40 o 
   9  14   1       40.42       59.33     29.87 o 
  10  14   1       11.41       27.49     29.18 o 
   0  15   1      428.52      414.52     37.80 o 
   1  15   1       31.44       24.52     29.78 o 
   2  15   1      205.93      174.49     31.86 o 
   3  15   1       44.39       24.62     27.74 o 
   4  15   1       37.57       24.46     26.45 o 
   5  15   1        0.42       -0.95     25.75 o 
   6  15   1      149.64       94.61     25.38 o 
   7  15   1       38.98       24.07     22.28 o 
   8  15   1      287.03      275.06     65.59 o 
   3  16   1      288.27      318.95     36.77 o 
   4  16   1        3.17       10.23     29.22 o 
   5  16   1      372.32      380.46     33.07 o 
   6  16   1      119.10      102.77     28.82 o 
  -7 -15   2      353.35      313.88     27.85 o 
  -6 -15   2       22.45       33.17     23.59 o 
  -5 -15   2      285.50      264.16     30.08 o 
  -4 -15   2      634.07      635.03     35.24 o 
  -3 -15   2      219.35      249.88     30.98 o 
  -2 -15   2      223.01      285.16     32.98 o 
  -1 -15   2      154.58      164.51     33.61 o 
   0 -15   2      126.15      137.19     32.38 o 
  -9 -14   2        7.91       37.30     30.99 o 
  -8 -14   2      228.48      250.20     33.05 o 
  -7 -14   2       26.92       22.93     30.33 o 
  -6 -14   2      401.59      438.56     29.69 o 
  -5 -14   2      347.67      363.80     29.88 o 
  -4 -14   2      342.20      319.18     29.76 o 
  -3 -14   2       14.64       17.38     24.61 o 
  -2 -14   2       51.84       61.31     26.71 o 
  -1 -14   2      793.96      761.64     36.97 o 
   0 -14   2      136.37      160.31     30.93 o 
   1 -14   2      138.37      124.60     32.85 o 
   2 -14   2      169.82      167.53     34.76 o 
  -9 -13   2       27.86        0.81     26.43 o 
  -8 -13   2       14.50       34.18     27.32 o 
  -7 -13   2      683.31      646.66     22.46 o 
  -6 -13   2       24.09        3.19     21.65 o 
  -5 -13   2      620.35      637.01     30.82 o 
  -4 -13   2       37.43       29.72     24.51 o 
  -3 -13   2      477.60      545.54     33.29 o 
  -2 -13   2       22.83       45.34     25.51 o 
  -1 -13   2      407.67      423.47     32.22 o 
   0 -13   2      221.71      218.63     30.63 o 
   1 -13   2      231.97      197.12     30.24 o 
   2 -13   2      743.63      701.21     38.99 o 
   3 -13   2       87.05       65.01     30.89 o 
   4 -13   2       38.48       14.85     31.63 o 
 -10 -12   2      156.07      140.38     30.11 o 
  -9 -12   2        4.68        2.40     24.98 o 
  -8 -12   2       98.83      122.71     26.78 o 
  -7 -12   2        1.00       -6.61     15.77 o 
  -6 -12   2      786.33      816.80     30.46 o 
  -5 -12   2        2.36       -7.37     19.81 o 
  -4 -12   2      509.32      469.48     27.78 o 
  -3 -12   2      270.92      236.40     26.94 o 
  -2 -12   2      193.05      178.59     25.78 o 
  -1 -12   2      423.95      352.11     28.58 o 
   0 -12   2     1637.95     1762.93     43.95 o 
   1 -12   2      178.80      124.84     27.22 o 
   2 -12   2      345.23      361.02     33.18 o 
   3 -12   2      103.50      121.94     29.83 o 
   4 -12   2        8.61       -1.97     29.61 o 
   5 -12   2      202.56      173.24     31.36 o 
 -11 -11   2       10.98       32.48     27.62 o 
 -10 -11   2       88.87       96.35     27.12 o 
  -9 -11   2       83.36       76.94     26.98 o 
  -8 -11   2       40.50       46.98     24.67 o 
  -7 -11   2      291.73      307.28     17.99 o 
  -6 -11   2       74.14       66.88     19.23 o 
  -5 -11   2       51.41       72.17     20.71 o 
  -4 -11   2      594.72      546.21     27.34 o 
  -3 -11   2       49.48       47.90     21.02 o 
  -2 -11   2        1.08      -20.49     21.48 o 
  -1 -11   2      744.37      764.21     31.76 o 
   0 -11   2      220.54      177.99     26.41 o 
   1 -11   2      599.42      576.70     31.09 o 
   2 -11   2      147.29      105.17     25.51 o 
   3 -11   2      668.96      746.78     34.76 o 
   4 -11   2       50.26       32.06     27.36 o 
   5 -11   2      214.87      242.68     32.53 o 
   6 -11   2       78.15       93.82     29.46 o 
 -11 -10   2       54.76       94.75     27.70 o 
 -10 -10   2       73.71       54.62     24.96 o 
  -9 -10   2      545.56      601.05     33.32 o 
  -8 -10   2        3.28       -5.20     24.12 o 
  -7 -10   2      209.25      211.87     22.47 o 
  -6 -10   2       75.94       61.91     14.90 o 
  -5 -10   2      279.96      243.65     22.49 o 
  -4 -10   2       67.70       30.29     19.98 o 
  -3 -10   2       98.48       58.12     20.31 o 
  -2 -10   2     2281.49     2328.39     41.57 o 
  -1 -10   2       31.92       27.44     22.19 o 
   0 -10   2     1073.04      977.31     33.49 o 
   1 -10   2      192.70      101.35     23.83 o 
   2 -10   2      306.32      346.62     26.55 o 
   3 -10   2       55.95       47.50     24.46 o 
   4 -10   2      358.64      353.33     29.03 o 
   5 -10   2      121.37       92.99     28.14 o 
   6 -10   2     1006.80     1031.82     37.96 o 
   7 -10   2       59.73      108.98     20.74 o 
 -11  -9   2        7.08       -3.95     24.70 o 
 -10  -9   2      493.96      366.72     29.93 o 
  -9  -9   2      101.88       75.16     25.01 o 
  -8  -9   2      210.48      171.46     23.42 o 
  -7  -9   2       11.19       23.75     11.95 o 
  -6  -9   2     1039.68      966.64     24.91 o 
  -5  -9   2      774.46      730.51     24.48 o 
  -4  -9   2      699.20      572.42     24.21 o 
  -3  -9   2     2373.86     2369.60     38.53 o 
  -2  -9   2       82.43       39.15     18.87 o 
  -1  -9   2     1531.48     1486.92     34.07 o 
   0  -9   2       50.57       44.94     20.69 o 
   1  -9   2     2188.50     2167.21     41.26 o 
   2  -9   2      150.87       88.07     24.50 o 
   3  -9   2      990.86      948.43     32.46 o 
   4  -9   2        1.29       32.39     24.26 o 
   5  -9   2      207.82      194.69     26.16 o 
   6  -9   2      204.96      238.29     27.77 o 
   7  -9   2        5.31       21.02     18.02 o 
   8  -9   2      119.55      176.63     30.94 o 
 -12  -8   2        5.23       69.15     28.21 o 
 -11  -8   2      550.81      438.06     32.50 o 
 -10  -8   2        4.83       38.63     25.86 o 
  -9  -8   2      576.32      416.78     28.54 o 
  -8  -8   2      124.65      107.97     22.92 o 
  -7  -8   2       84.50       94.47     12.04 o 
  -6  -8   2      457.73      417.50     41.62 o 
  -5  -8   2     1100.87      996.15     19.20 o 
  -4  -8   2      603.49      692.91     36.64 o 
  -3  -8   2      444.24      409.83     23.15 o 
  -2  -8   2     1342.68     1135.91    108.19 o 
  -1  -8   2     2321.75     1216.72    524.12 o 
   0  -8   2      996.18      876.60     26.39 o 
   1  -8   2       54.07       72.85     19.99 o 
   2  -8   2     1837.13     1832.93     36.50 o 
   3  -8   2     1419.60     1480.42     35.80 o 
   4  -8   2      456.76      424.59     26.75 o 
   5  -8   2       16.07       36.37     22.28 o 
   6  -8   2      101.43      111.30     24.68 o 
   7  -8   2      138.27      114.69     26.05 o 
   8  -8   2       46.95       50.82     25.72 o 
   9  -8   2        0.63       43.54     28.52 o 
 -12  -7   2      175.45       91.64     29.53 o 
 -11  -7   2       51.18      -15.75     23.95 o 
 -10  -7   2      550.97      506.24     31.58 o 
  -9  -7   2       91.41      101.79     23.91 o 
  -8  -7   2      131.34      167.05     23.47 o 
  -7  -7   2      203.99      207.42     12.65 o 
  -6  -7   2     2170.92     2151.14     23.61 o 
  -5  -7   2      723.77      780.41     15.82 o 
  -4  -7   2      754.16      700.22     38.55 o 
  -3  -7   2      240.10      277.47     18.53 o 
  -2  -7   2     1093.99      983.41     11.78 o 
  -1  -7   2      853.22      728.08     22.42 o 
   0  -7   2     3298.29     3257.57     39.34 o 
   1  -7   2      976.72      880.63     25.57 o 
   2  -7   2     4168.57     4444.22     47.91 o 
   3  -7   2      334.30      282.60     22.39 o 
   4  -7   2     1312.28     1331.61     33.18 o 
   5  -7   2      426.90      433.64     25.70 o 
   6  -7   2      213.85      217.95     23.78 o 
   7  -7   2      320.79      323.31     18.73 o 
   8  -7   2       20.61       14.37     22.37 o 
   9  -7   2      221.10      197.67     30.75 o 
 -12  -6   2       37.27       76.50     29.14 o 
 -11  -6   2       10.69       70.24     24.82 o 
 -10  -6   2      112.23      202.71     26.66 o 
  -9  -6   2       70.61       86.92     23.28 o 
  -8  -6   2       18.77       34.45     21.93 o 
  -7  -6   2      643.22      569.27     14.78 o 
  -6  -6   2        0.76        5.04      8.26 o 
  -5  -6   2     2081.96     1931.88     29.70 o 
  -4  -6   2      774.02      847.02     15.09 o 
  -3  -6   2     2259.30     2085.35     45.78 o 
  -2  -6   2      191.23      189.70     11.17 o 
  -1  -6   2     2604.49     2730.73     33.23 o 
   0  -6   2      695.77      597.50     19.97 o 
   1  -6   2     5554.23     6068.68     48.24 o 
   2  -6   2     1178.03     1190.63     26.30 o 
   3  -6   2     2537.78     2573.22     35.53 o 
   4  -6   2       29.65       17.34     18.45 o 
   5  -6   2      902.02      861.47     27.70 o 
   6  -6   2      389.21      418.40     17.80 o 
   7  -6   2      592.52      522.24     18.70 o 
   8  -6   2      264.89      268.19     27.40 o 
   9  -6   2       55.16       27.83     23.78 o 
  10  -6   2      127.73      149.52     21.57 o 
 -12  -5   2       80.60      190.76     20.89 o 
 -11  -5   2      266.07      303.18     21.41 o 
 -10  -5   2        9.59       40.89     17.06 o 
  -9  -5   2     1345.05     1597.59     27.95 o 
  -8  -5   2        5.54       32.13     15.39 o 
  -7  -5   2      142.80      144.21     16.38 o 
  -6  -5   2     1357.62     1359.03     14.77 o 
  -5  -5   2     1079.35     1067.55     13.12 o 
  -4  -5   2     1618.62     1629.03     15.18 o 
  -3  -5   2      426.74      364.99     19.34 o 
  -2  -5   2     2627.60     2618.14     29.08 o 
  -1  -5   2      349.60      300.51     15.00 o 
   0  -5   2    14559.80    16087.62     70.84 o 
   1  -5   2       92.60       77.86     13.47 o 
   2  -5   2      720.10      601.21     29.08 o 
   3  -5   2      437.40      359.16     18.04 o 
   4  -5   2     1946.47     2018.79     31.10 o 
   5  -5   2      150.62      119.80     17.82 o 
   6  -5   2      548.81      526.20     16.96 o 
   7  -5   2      317.95      321.96     23.14 o 
   8  -5   2      839.60      697.84     30.61 o 
   9  -5   2       25.34       42.50     17.07 o 
  10  -5   2      100.36       30.98     18.37 o 
 -12  -4   2       28.60       63.34     29.68 o 
 -11  -4   2       65.65      172.13     19.88 o 
 -10  -4   2      111.96      157.59     18.86 o 
  -9  -4   2      369.52      270.12     17.94 o 
  -8  -4   2     1214.64     1174.21     25.24 o 
  -7  -4   2        4.84       32.50      8.41 o 
  -6  -4   2      988.76     1050.46     21.45 o 
  -5  -4   2     1680.23     1922.32     24.53 o 
  -4  -4   2     7742.19     8030.24     27.64 o 
  -3  -4   2     1507.45     1567.84     15.29 o 
  -2  -4   2     7288.04     8049.98     43.90 o 
  -1  -4   2     7129.68     7305.52     43.00 o 
   0  -4   2      291.38      297.24     14.93 o 
   1  -4   2     3949.67     4141.93     35.25 o 
   2  -4   2     1188.68     1101.86     10.46 o 
   3  -4   2     1798.68     1575.18     14.71 o 
   4  -4   2       27.29       12.65     13.09 o 
   5  -4   2     1328.75     1324.81     32.69 o 
   6  -4   2     1548.54     1587.08     52.23 o 
   7  -4   2      401.72      316.06     15.00 o 
   8  -4   2      207.55      253.68     24.73 o 
   9  -4   2       87.59       38.82     17.52 o 
  10  -4   2      201.52      251.56     33.45 o 
  11  -4   2       34.04        0.47     19.93 o 
 -12  -3   2       12.29       83.21     31.96 o 
 -11  -3   2        7.76       52.67     28.09 o 
 -10  -3   2        3.40       43.41     17.92 o 
  -9  -3   2      538.22      555.54     20.52 o 
  -8  -3   2       37.48       82.26     15.69 o 
  -7  -3   2      325.02      379.92      9.84 o 
  -6  -3   2     3575.15     3616.92     38.66 o 
  -5  -3   2     4752.52     4995.34     25.86 o 
  -4  -3   2      281.08      300.62      6.80 o 
  -3  -3   2      541.42      438.60      9.69 o 
  -2  -3   2      129.31      130.64     12.37 o 
  -1  -3   2    14815.61    16538.39     55.39 o 
   0  -3   2     1919.74     1938.24     22.48 o 
   1  -3   2     2234.70     2250.04     24.00 o 
   2  -3   2     3074.33     3045.61     56.77 o 
   3  -3   2      351.70      318.52      8.18 o 
   4  -3   2      495.24      396.72     14.81 o 
   5  -3   2      812.74      656.37     17.22 o 
   6  -3   2      285.62      272.48     15.02 o 
   7  -3   2      631.11      645.44     15.78 o 
   8  -3   2       25.76       39.73     14.83 o 
   9  -3   2       81.10      101.87     17.32 o 
  10  -3   2       17.35       19.96     17.18 o 
  11  -3   2      167.68      284.91     33.23 o 
 -12  -2   2       15.71       32.95     28.27 o 
 -11  -2   2        1.18       56.85     28.19 o 
 -10  -2   2      150.83      143.05     26.47 o 
  -9  -2   2      303.21      199.19     25.10 o 
  -8  -2   2      949.07     1082.18     23.31 o 
  -7  -2   2      857.15      751.50     11.48 o 
  -6  -2   2      242.95      248.74     15.50 o 
  -5  -2   2      762.25      762.13     24.30 o 
  -4  -2   2     3244.96     3052.85     11.98 o 
  -3  -2   2      203.26      226.23      7.10 o 
  -2  -2   2     3213.93     3164.99     18.73 o 
  -1  -2   2     2685.23     2547.73     45.53 o 
   0  -2   2      321.92      328.36      7.66 o 
   1  -2   2     2381.42     2440.41     49.25 o 
   2  -2   2     3541.60     3733.28     16.86 o 
   3  -2   2      478.38      398.39      8.89 o 
   4  -2   2      620.33      716.28      9.33 o 
   5  -2   2     1261.21     1253.28     15.26 o 
   6  -2   2      104.90      128.76      9.94 o 
   7  -2   2      955.89      896.95     13.99 o 
   8  -2   2       27.68       61.35     15.40 o 
   9  -2   2      545.20      480.27     19.88 o 
  10  -2   2      106.10      177.14     18.44 o 
  11  -2   2       30.75       72.56     26.65 o 
  12  -2   2       30.42      123.81     30.51 o 
 -11  -1   2      202.12      291.15     31.14 o 
 -10  -1   2       31.99       26.82     24.64 o 
  -9  -1   2      454.53      397.99     28.20 o 
  -8  -1   2      607.89      512.59     27.68 o 
  -7  -1   2      441.53      450.44     17.60 o 
  -6  -1   2      277.71      244.47      7.89 o 
  -5  -1   2     1486.17     1392.30     12.98 o 
  -4  -1   2      196.53      202.81      5.03 o 
  -3  -1   2      989.46      861.43      6.97 o 
  -2  -1   2      709.08      737.62      8.86 o 
  -1  -1   2       30.21       43.19      2.73 o 
   0  -1   2      714.85      714.27      7.96 o 
   1  -1   2        7.31       17.79      4.85 o 
   2  -1   2      145.58      155.73      5.21 o 
   3  -1   2        8.66       52.30      5.73 o 
   4  -1   2      717.05      573.78     12.94 o 
   5  -1   2     1764.65     1877.93     15.44 o 
   6  -1   2     6888.73     7064.06     60.51 o 
   7  -1   2        6.15       13.08      7.41 o 
   8  -1   2      135.10      173.44     15.47 o 
   9  -1   2      244.28      220.65     25.17 o 
  10  -1   2      341.89      313.31     29.73 o 
  11  -1   2       18.86      139.93     26.40 o 
  12  -1   2       40.44       84.53     29.97 o 
 -11   0   2        1.24       56.14     29.12 o 
 -10   0   2      161.95      119.02     27.10 o 
  -9   0   2       11.06      236.94     26.84 o 
  -8   0   2      338.43      308.15     23.69 o 
  -7   0   2        6.79       54.90     12.32 o 
  -6   0   2       68.27       89.97      8.42 o 
  -5   0   2        7.75       23.45      7.35 o 
  -4   0   2      814.96      835.90     10.98 o 
  -3   0   2      849.91      830.71     11.91 o 
  -2   0   2     6249.39     6546.82     37.30 o 
  -1   0   2     1505.56     1474.84      6.32 o 
   0   0   2     4187.94     4294.11     21.51 o 
   1   0   2     4130.81     4246.17     12.69 o 
   2   0   2     4590.98     4721.45     15.70 o 
   3   0   2      688.21      615.52      9.57 o 
   4   0   2     2655.98     2991.26     23.99 o 
   5   0   2     1284.56     1300.55     16.44 o 
   6   0   2      546.21      592.72     14.97 o 
   7   0   2      606.88      537.28     27.95 o 
   8   0   2      220.70      242.30     22.80 o 
   9   0   2      587.46      612.27     28.62 o 
  10   0   2      162.70       89.74     23.61 o 
  11   0   2       38.98      102.03     26.99 o 
  12   0   2       73.54       69.81     30.26 o 
 -11   1   2       42.12       61.24     29.08 o 
 -10   1   2        0.25       36.60     24.37 o 
  -9   1   2      514.00      315.89     28.09 o 
  -8   1   2       98.84      196.04     24.99 o 
  -7   1   2       17.10       45.56      9.33 o 
  -6   1   2       70.35      132.91      8.27 o 
  -5   1   2      213.28      256.30      7.84 o 
  -4   1   2       60.09      297.93      8.90 o 
  -3   1   2     5985.62     7053.99    129.13 o 
  -2   1   2        6.06        9.25      5.63 o 
  -1   1   2     1973.55     2239.17     13.87 o 
   0   1   2     3063.76     4122.91    115.93 o 
   1   1   2      532.98      682.02     22.06 o 
   2   1   2     2069.57     2148.28     26.11 o 
   3   1   2     4158.66     4732.27     30.36 o 
   4   1   2     4065.73     3895.03     42.73 o 
   5   1   2     5505.22     7228.14     53.12 o 
   6   1   2     2112.24     2182.59     31.54 o 
   7   1   2      469.26      573.53     15.87 o 
   8   1   2        1.74       47.54     18.69 o 
   9   1   2      539.26      572.82     28.20 o 
  10   1   2       54.02      142.86     25.35 o 
  11   1   2      755.07      686.59     34.36 o 
  12   1   2        5.08       48.29     26.62 o 
 -11   2   2        0.84       42.90     29.24 o 
 -10   2   2       63.75       43.12     26.83 o 
  -9   2   2      340.61      548.06     32.30 o 
  -8   2   2      137.99      105.71     15.87 o 
  -7   2   2       15.06       19.95     10.21 o 
  -6   2   2      134.35      172.57     10.14 o 
  -5   2   2      875.85      978.54     11.59 o 
  -4   2   2      768.91      916.83     15.74 o 
  -3   2   2      345.84      395.78      8.21 o 
  -2   2   2      522.72      531.71     16.31 o 
  -1   2   2     3281.08     3749.94     28.55 o 
   0   2   2     9176.80    11701.76    169.81 o 
   1   2   2       21.30       22.37      5.55 o 
   2   2   2     3515.66     4410.81     21.38 o 
   3   2   2       94.18       89.37      3.76 o 
   4   2   2     4532.80     5493.26     92.87 o 
   5   2   2      471.54      545.16      9.89 o 
   6   2   2     1388.67     1699.88     27.37 o 
   7   2   2      693.57      907.18     34.44 o 
   8   2   2      716.55      851.51     20.26 o 
   9   2   2      124.15      192.43     16.54 o 
  10   2   2     2678.94     2417.56     46.58 o 
  11   2   2        0.08       12.88     24.08 o 
  12   2   2       23.05      165.36     30.49 o 
  13   2   2      187.46      248.55     34.05 o 
 -10   3   2       26.72       43.11     26.65 o 
  -9   3   2        4.66       51.74     17.34 o 
  -8   3   2      284.63      365.90     18.89 o 
  -7   3   2       15.39       98.58     11.12 o 
  -6   3   2     1828.24     1833.50     52.19 o 
  -5   3   2      641.04      833.88     16.48 o 
  -4   3   2     1410.84     1395.28     18.93 o 
  -3   3   2     1827.13     1876.54     33.08 o 
  -2   3   2     8729.52     9358.21     69.72 o 
  -1   3   2     1750.01     3364.65     31.24 o 
   0   3   2        0.18       -0.17     11.59 o 
   1   3   2    22721.67    27496.27     68.61 o 
   2   3   2     7379.79     9023.45     26.14 o 
   3   3   2       26.19       57.33      4.65 o 
   4   3   2      807.29     1530.38     52.07 o 
   5   3   2    10374.51    11958.23    208.26 o 
   6   3   2       73.82       80.73     10.61 o 
   7   3   2       35.17       80.09     12.45 o 
   8   3   2       41.70      175.35     15.82 o 
   9   3   2     1856.76     1893.55     28.04 o 
  10   3   2       14.82      211.76     18.54 o 
  11   3   2       11.35       37.54     25.83 o 
  12   3   2       60.84      188.83     30.80 o 
  13   3   2        0.15      145.37     33.65 o 
 -10   4   2      224.38      416.30     23.12 o 
  -9   4   2        4.82       31.19     17.03 o 
  -8   4   2       16.12       36.73     18.57 o 
  -7   4   2      992.28     1029.22     21.07 o 
  -6   4   2        0.39       36.98     12.98 o 
  -5   4   2      865.07      804.93     17.23 o 
  -4   4   2      506.65      509.69     39.08 o 
  -3   4   2     3927.66     3731.07     25.60 o 
  -2   4   2     2212.08     2150.69     18.96 o 
  -1   4   2       16.22        8.35      6.44 o 
   0   4   2     5086.47     5140.40     36.50 o 
   1   4   2      251.72      211.41     14.05 o 
   2   4   2     7423.85     7184.56     24.86 o 
   3   4   2      100.31       82.78      6.84 o 
   4   4   2     1894.74     1701.76     36.30 o 
   5   4   2      184.79      274.15     11.06 o 
   6   4   2      408.57      404.86      6.33 o 
   7   4   2      138.67      230.17     18.24 o 
   8   4   2     1472.29     1474.92     23.78 o 
   9   4   2       94.28       91.16     16.11 o 
  10   4   2       95.78      125.44     17.81 o 
  11   4   2      162.40      159.88     21.06 o 
  12   4   2      142.48      265.66     21.53 o 
  13   4   2       36.62      204.58     32.98 o 
  -9   5   2       35.11        6.66     17.52 o 
  -8   5   2      666.06      622.26     74.52 o 
  -7   5   2       36.20       27.93     14.36 o 
  -6   5   2       43.24       47.95     13.40 o 
  -5   5   2        2.41       32.85     13.44 o 
  -4   5   2     1200.74     1246.50     29.08 o 
  -3   5   2      228.61      226.44     22.34 o 
  -2   5   2      731.31      612.94     31.82 o 
  -1   5   2      504.17      394.40      9.21 o 
   0   5   2     2300.47     2135.03     27.76 o 
   1   5   2     2178.31     1932.67     25.63 o 
   2   5   2      242.94      190.21     14.00 o 
   3   5   2      356.92      228.28     16.72 o 
   4   5   2      106.12      101.07      7.08 o 
   5   5   2     1985.58     1755.55     31.52 o 
   6   5   2       57.42      100.69      5.84 o 
   7   5   2       49.40       52.17      8.45 o 
   8   5   2      340.52      336.32     16.95 o 
   9   5   2       14.93       30.21     15.27 o 
  10   5   2      452.00      288.94     18.93 o 
  11   5   2       19.65       37.26     18.07 o 
  12   5   2        7.49       44.76     19.10 o 
  13   5   2        0.32       39.75     20.30 o 
  -9   6   2       21.85       13.91     18.57 o 
  -8   6   2      335.73      208.95     25.54 o 
  -7   6   2      353.43      325.72     18.31 o 
  -6   6   2       84.50       90.54     14.67 o 
  -5   6   2       26.76       49.36     21.63 o 
  -4   6   2        0.02       -0.27     19.94 o 
  -3   6   2     1724.91     1612.47     32.31 o 
  -2   6   2        1.39        3.02      7.72 o 
  -1   6   2     1425.35     1248.37     46.74 o 
   0   6   2       41.16       26.66      5.21 o 
   1   6   2     1804.33     1597.74     65.36 o 
   2   6   2      557.99      459.44      8.71 o 
   3   6   2      910.90      887.39     12.12 o 
   4   6   2      393.56      316.19     14.48 o 
   5   6   2     2526.95     2818.78     43.54 o 
   6   6   2     1893.99     1829.82     78.15 o 
   7   6   2      346.46      360.46     20.69 o 
   8   6   2      194.50      157.17     29.96 o 
   9   6   2        2.31       29.62     21.60 o 
  10   6   2       61.96       72.97     22.62 o 
  11   6   2        2.33       12.58     24.88 o 
  12   6   2       51.36       34.38     18.28 o 
  13   6   2       17.22       77.07     21.36 o 
  -8   7   2       74.54       41.63     24.26 o 
  -7   7   2        0.69       24.74     21.88 o 
  -6   7   2      130.14      113.37     16.14 o 
  -5   7   2        7.14       18.88     21.85 o 
  -4   7   2      508.72      516.87     27.12 o 
  -3   7   2     1165.61     1232.30     32.44 o 
  -2   7   2      217.72      134.77     19.24 o 
  -1   7   2       18.18       13.66     17.16 o 
   0   7   2      152.63       70.23      2.96 o 
   1   7   2        0.75        2.17      1.94 o 
   2   7   2      456.70      368.68     11.51 o 
   3   7   2     1023.80      933.65     22.31 o 
   4   7   2     3220.27     3368.45     35.02 o 
   5   7   2     1629.80     1567.18     24.84 o 
   6   7   2      200.17      242.01     30.97 o 
   7   7   2      634.36      543.45     52.68 o 
   8   7   2      173.61      155.66     10.00 o 
   9   7   2      194.63      218.37     24.15 o 
  10   7   2       18.11       24.47     22.71 o 
  11   7   2      185.59      206.07     27.72 o 
  12   7   2        1.30       34.93     25.26 o 
  13   7   2        1.80        0.72     28.63 o 
  -8   8   2        0.82        4.42     26.68 o 
  -7   8   2      406.51      281.95     28.92 o 
  -6   8   2       13.38       39.59     17.34 o 
  -5   8   2       69.06       77.85     23.79 o 
  -4   8   2      102.34      118.89     23.35 o 
  -3   8   2     1031.38     1065.00     33.52 o 
  -2   8   2       18.13       31.60     21.01 o 
  -1   8   2      248.39      210.02     21.74 o 
   0   8   2      291.57      259.43     20.61 o 
   1   8   2     1096.15     1012.99     27.74 o 
   2   8   2      159.16      127.87     17.05 o 
   3   8   2      184.54      102.22     37.74 o 
   4   8   2      329.32      250.37     18.00 o 
   5   8   2      439.48      384.11     18.90 o 
   6   8   2       46.47       43.00     21.64 o 
   7   8   2      590.48      489.77     65.65 o 
   8   8   2      355.34      295.44     44.10 o 
   9   8   2      120.77      113.65     23.09 o 
  10   8   2      799.00      800.23     33.33 o 
  11   8   2      142.94      116.35     27.77 o 
  12   8   2      127.95      170.36     29.01 o 
  13   8   2      129.28      291.62     34.30 o 
  -7   9   2       98.44       99.24     27.03 o 
  -6   9   2      102.48       79.83     18.60 o 
  -5   9   2      164.35      222.42     27.86 o 
  -4   9   2      356.38      338.61     28.95 o 
  -3   9   2      103.51       83.12     24.10 o 
  -2   9   2     3561.78     3383.96     49.94 o 
  -1   9   2      336.94      320.67     26.61 o 
   0   9   2      886.83      903.94     30.36 o 
   1   9   2      264.46      206.10     23.14 o 
   2   9   2     1023.39      977.08     29.12 o 
   3   9   2      183.31      159.43     20.67 o 
   4   9   2     1801.60     1883.42     33.87 o 
   5   9   2      329.62      212.99     18.08 o 
   6   9   2      232.68      223.63     17.97 o 
   7   9   2     1002.15      879.22     93.61 o 
   8   9   2      162.82      177.40     20.53 o 
   9   9   2      121.00       95.37     23.21 o 
  10   9   2        3.46       -5.03     25.18 o 
  11   9   2      180.62      159.20     25.96 o 
  12   9   2       51.88       31.29     26.35 o 
  13   9   2      111.15      213.86     33.18 o 
  -6  10   2      111.86      122.43     29.69 o 
  -5  10   2        7.26       24.26     26.96 o 
  -4  10   2      458.14      477.82     33.26 o 
  -3  10   2      702.21      572.02     31.43 o 
  -2  10   2        0.39        5.15     23.91 o 
  -1  10   2      771.97      750.58     32.67 o 
   0  10   2      256.03      185.74     25.17 o 
   1  10   2     1824.21     1780.44     39.33 o 
   2  10   2       42.51       51.53     21.31 o 
   3  10   2     1249.00     1225.36     32.57 o 
   4  10   2      508.71      449.93     24.46 o 
   5  10   2      761.99      754.20     27.59 o 
   6  10   2      117.17       74.82     17.98 o 
   7  10   2      325.25      325.89     39.08 o 
   8  10   2      339.57      228.37     81.22 o 
   9  10   2        6.56       14.34     23.78 o 
  10  10   2       10.33       18.67     25.76 o 
  11  10   2      310.41      220.84     29.10 o 
  12  10   2       27.91      100.16     30.21 o 
  -5  11   2      268.49      268.58     32.85 o 
  -4  11   2      405.64      407.20     33.70 o 
  -3  11   2      184.48      159.78     28.74 o 
  -2  11   2      393.83      404.74     30.96 o 
  -1  11   2      630.48      537.67     30.77 o 
   0  11   2       11.75       -1.36     24.11 o 
   1  11   2        0.26       -2.76     22.47 o 
   2  11   2      798.79      770.46     31.61 o 
   3  11   2      634.17      597.08     28.65 o 
   4  11   2     1337.97     1289.91     35.41 o 
   5  11   2        0.65       16.71     20.38 o 
   6  11   2      377.72      342.43     22.59 o 
   7  11   2        5.13        8.88     14.13 o 
   8  11   2      297.05      293.79     20.62 o 
   9  11   2       22.94       23.49     24.57 o 
  10  11   2      446.47      322.69     30.14 o 
  11  11   2       60.27       47.14     26.45 o 
  12  11   2       45.63       48.15     28.63 o 
  -4  12   2      351.37      370.27     34.07 o 
  -3  12   2      120.19      159.66     29.14 o 
  -2  12   2      277.07      244.09     30.83 o 
  -1  12   2      302.66      319.75     31.10 o 
   0  12   2      669.61      599.83     34.77 o 
   1  12   2        4.37       -8.05     22.47 o 
   2  12   2     1310.21     1235.96     38.96 o 
   3  12   2      628.41      571.34     30.58 o 
   4  12   2      467.13      432.84     29.28 o 
   5  12   2      222.68      226.17     24.46 o 
   6  12   2      200.40      192.71     23.39 o 
   7  12   2      388.82      359.10     24.93 o 
   8  12   2        0.09      -11.21     21.55 o 
   9  12   2      507.31      472.56     32.74 o 
  10  12   2       10.13       23.64     24.65 o 
  11  12   2      370.32      386.00     33.82 o 
  -3  13   2      286.35      359.27     34.95 o 
  -2  13   2        7.05       26.18     29.40 o 
  -1  13   2      356.11      325.72     32.68 o 
   0  13   2       32.42       13.77     26.42 o 
   1  13   2     1387.12     1353.09     43.27 o 
   2  13   2      620.47      570.11     34.04 o 
   3  13   2      770.51      739.03     35.61 o 
   4  13   2      217.25      218.41     26.56 o 
   5  13   2      209.06      219.85     25.16 o 
   6  13   2       11.91        0.90     22.48 o 
   7  13   2      244.85      184.16     24.04 o 
   8  13   2      365.90      264.64     18.68 o 
   9  13   2      163.87      140.39     29.94 o 
  10  13   2       29.19       45.41     27.45 o 
  11  13   2       17.74       29.89     28.71 o 
  -2  14   2      102.48      121.09     33.85 o 
  -1  14   2        2.96       -4.91     30.21 o 
   0  14   2     1501.70     1388.68     45.62 o 
   1  14   2        1.15      -21.06     27.79 o 
   2  14   2      301.92      249.08     31.29 o 
   3  14   2      187.05      124.26     28.53 o 
   4  14   2      198.44      202.21     28.04 o 
   5  14   2        0.11      -13.58     22.74 o 
   6  14   2      398.92      398.44     29.17 o 
   7  14   2      364.44      252.77     26.08 o 
   8  14   2      634.22      619.02    112.92 o 
   9  14   2       46.98       68.21     29.56 o 
  10  14   2       95.79      100.45     29.88 o 
   0  15   2       10.90       30.14     31.06 o 
   1  15   2      193.10      195.77     32.61 o 
   2  15   2      301.46      256.25     34.35 o 
   3  15   2      473.98      442.46     35.29 o 
   4  15   2       20.14       -9.78     25.70 o 
   5  15   2      489.47      365.39     30.24 o 
   6  15   2        3.31      -23.68     23.68 o 
   7  15   2      236.21      103.07     22.44 o 
   8  15   2      204.55      159.14     58.68 o 
   9  15   2      111.38      123.51     33.70 o 
   3  16   2        5.38      -25.00     30.18 o 
   4  16   2      263.79      266.99     34.01 o 
   5  16   2       93.60      -23.62     28.84 o 
   6  16   2      518.23      447.71     32.62 o 
  -6 -15   3       90.51       49.92     25.88 o 
  -5 -15   3      270.46      278.25     29.75 o 
  -4 -15   3      111.49       85.12     28.30 o 
  -3 -15   3      505.85      483.98     34.95 o 
  -2 -15   3      211.58      212.89     32.13 o 
  -1 -15   3      632.94      777.30     40.02 o 
   0 -15   3      232.00      262.38     36.15 o 
  -8 -14   3        6.29        3.56     29.41 o 
  -7 -14   3      166.20      139.78     19.09 o 
  -6 -14   3      172.32      158.62     25.93 o 
  -5 -14   3       89.91       64.16     24.17 o 
  -4 -14   3      621.55      507.76     32.70 o 
  -3 -14   3      273.26      223.36     29.99 o 
  -2 -14   3      152.68      158.66     29.50 o 
  -1 -14   3      193.44      215.52     30.89 o 
   0 -14   3      266.95      248.38     30.95 o 
   1 -14   3      258.93      282.74     33.88 o 
   2 -14   3      449.24      482.73     38.72 o 
  -9 -13   3       52.30       51.15     28.95 o 
  -8 -13   3      135.25      112.14     28.36 o 
  -7 -13   3        1.90        4.79     16.41 o 
  -6 -13   3      172.86      147.19     24.17 o 
  -5 -13   3       24.96       -9.80     22.55 o 
  -4 -13   3      301.75      268.71     28.68 o 
  -3 -13   3      423.37      400.36     30.80 o 
  -2 -13   3      360.48      334.03     29.52 o 
  -1 -13   3      441.60      462.43     32.99 o 
   0 -13   3      464.38      439.42     33.61 o 
   1 -13   3      301.08      252.89     30.97 o 
   2 -13   3       40.11       72.03     28.15 o 
   3 -13   3      250.97      279.43     33.99 o 
   4 -13   3       77.92       86.37     32.85 o 
 -10 -12   3       59.73      103.38     29.38 o 
  -9 -12   3      270.50      237.48     29.90 o 
  -8 -12   3       18.76       31.54     25.15 o 
  -7 -12   3      717.22      678.86     41.93 o 
  -6 -12   3        6.69        1.18     21.05 o 
  -5 -12   3     1210.92     1191.81     34.89 o 
  -4 -12   3      162.40      173.96     24.48 o 
  -3 -12   3      898.43      909.75     34.39 o 
  -2 -12   3      131.95      131.12     24.74 o 
  -1 -12   3     1427.52     1514.57     40.13 o 
   0 -12   3      412.55      394.66     31.19 o 
   1 -12   3      378.36      388.00     31.08 o 
   2 -12   3      136.41      149.26     29.75 o 
   3 -12   3      249.07      299.25     30.73 o 
   4 -12   3       63.27       64.44     30.11 o 
   5 -12   3        1.38       -4.47     29.54 o 
 -10 -11   3      620.67      518.85     35.20 o 
  -9 -11   3       68.17       72.85     26.67 o 
  -8 -11   3      123.65      161.56     27.73 o 
  -7 -11   3        0.05       11.83     15.43 o 
  -6 -11   3      745.03      693.52     20.86 o 
  -5 -11   3       14.05        1.85     19.57 o 
  -4 -11   3      134.31      106.11     22.51 o 
  -3 -11   3      380.14      368.54     27.42 o 
  -2 -11   3     2508.54     2780.49     48.12 o 
  -1 -11   3      119.77      100.90     23.42 o 
   0 -11   3      766.69      774.02     32.02 o 
   1 -11   3      129.65       95.70     25.31 o 
   2 -11   3      124.31      113.75     25.43 o 
   3 -11   3        3.58        0.44     25.95 o 
   4 -11   3       77.67       76.37     26.68 o 
   5 -11   3      294.59      276.83     32.55 o 
   6 -11   3       36.39       55.26     30.03 o 
 -11 -10   3       46.48       34.43     29.84 o 
 -10 -10   3      392.35      451.62     32.59 o 
  -9 -10   3      138.07      122.60     25.47 o 
  -8 -10   3       83.44       83.36     25.75 o 
  -7 -10   3      452.27      406.09     17.02 o 
  -6 -10   3      416.98      359.61     23.98 o 
  -5 -10   3        1.34       -4.24     17.40 o 
  -4 -10   3       73.25       69.10     20.72 o 
  -3 -10   3     2373.70     2484.44     41.90 o 
  -2 -10   3       17.97       -7.71     20.83 o 
  -1 -10   3      815.98      848.27     31.38 o 
   0 -10   3       31.81        5.02     21.72 o 
   1 -10   3      433.10      417.24     28.26 o 
   2 -10   3       34.64       12.95     22.34 o 
   3 -10   3      532.21      564.00     31.38 o 
   4 -10   3      499.18      446.55     29.23 o 
   5 -10   3      102.12       90.94     28.32 o 
   6 -10   3      159.71      193.74     29.95 o 
   7 -10   3        3.75       24.98     19.62 o 
 -11  -9   3      159.03      192.67     30.10 o 
 -10  -9   3       42.27        8.98     25.99 o 
  -9  -9   3      253.21      247.80     28.37 o 
  -8  -9   3      126.42       67.30     22.69 o 
  -7  -9   3       13.70       28.53     12.65 o 
  -6  -9   3      254.19      249.78     28.87 o 
  -5  -9   3     1073.59     1020.70     17.87 o 
  -4  -9   3     5683.76     6114.73     34.63 o 
  -3  -9   3        2.33        7.30      8.50 o 
  -2  -9   3     3175.01     2856.39    266.61 o 
  -1  -9   3      171.65      159.94     21.45 o 
   0  -9   3     1450.09     1399.34     34.19 o 
   1  -9   3      400.17      397.12     27.60 o 
   2  -9   3     1033.67     1019.02     33.47 o 
   3  -9   3        1.02       -8.44     22.65 o 
   4  -9   3     1026.91     1028.90     34.74 o 
   5  -9   3      574.65      539.73     29.83 o 
   6  -9   3       84.15       86.88     25.67 o 
   7  -9   3      189.30      254.46     31.94 o 
   8  -9   3       85.25       83.14     29.49 o 
 -11  -8   3       38.60       23.26     25.60 o 
 -10  -8   3       76.19      109.34     24.57 o 
  -9  -8   3       67.55       49.18     24.14 o 
  -8  -8   3       57.71       56.00     22.40 o 
  -7  -8   3      115.34       97.99     12.70 o 
  -6  -8   3     1029.80     1016.20     20.02 o 
  -5  -8   3     1783.77     1900.09     23.35 o 
  -4  -8   3        8.05        7.59      9.70 o 
  -3  -8   3     1496.79     1503.41     34.57 o 
  -2  -8   3      151.59       95.08     18.91 o 
  -1  -8   3     1513.13     1428.91     31.46 o 
   0  -8   3      459.92      439.59     22.52 o 
   1  -8   3     1618.03     1484.71     32.32 o 
   2  -8   3      198.33      233.62     24.67 o 
   3  -8   3     1928.12     1880.38     38.04 o 
   4  -8   3        0.56        8.51     22.49 o 
   5  -8   3       16.07       28.71     22.21 o 
   6  -8   3       22.50       73.00     23.34 o 
   7  -8   3       24.14       42.67     17.10 o 
   8  -8   3       14.18       31.44     25.54 o 
   9  -8   3      409.94      356.66     34.15 o 
 -11  -7   3      251.92      187.76     29.67 o 
 -10  -7   3        2.16       24.68     22.94 o 
  -9  -7   3       72.10      100.62     23.33 o 
  -8  -7   3        9.46       19.89     20.76 o 
  -7  -7   3        0.82        4.22      9.42 o 
  -6  -7   3        2.26       32.64      9.86 o 
  -5  -7   3     1897.37     1868.34     18.14 o 
  -4  -7   3        3.21       24.47      9.24 o 
  -3  -7   3      628.42      533.99     20.78 o 
  -2  -7   3       24.57       12.39     15.48 o 
  -1  -7   3      923.11      855.06     25.38 o 
   0  -7   3      639.14      581.62     21.98 o 
   1  -7   3     1486.28     1502.39     30.53 o 
   2  -7   3     1051.41      691.11    124.98 o 
   3  -7   3      640.40      667.71     25.74 o 
   4  -7   3     1262.35     1239.05     31.89 o 
   5  -7   3       25.20       45.14     21.67 o 
   6  -7   3      846.93      791.13     28.77 o 
   7  -7   3       65.99       51.91     16.05 o 
   8  -7   3      786.89      605.75     33.17 o 
   9  -7   3       13.91       14.16     25.49 o 
 -12  -6   3        5.85       25.85     29.97 o 
 -11  -6   3       11.15       53.14     26.36 o 
 -10  -6   3        1.70       24.51     24.98 o 
  -9  -6   3      192.62      205.86     24.59 o 
  -8  -6   3      178.59      208.83     24.11 o 
  -7  -6   3      102.91       86.94     10.29 o 
  -6  -6   3      891.40      861.41     17.90 o 
  -5  -6   3        0.93       17.38      8.38 o 
  -4  -6   3      195.96      159.97     16.31 o 
  -3  -6   3     1554.64     1632.24     42.59 o 
  -2  -6   3     1174.06     1077.08     23.72 o 
  -1  -6   3      355.86      312.63     16.89 o 
   0  -6   3     9163.58    10423.79     63.75 o 
   1  -6   3      373.02      296.11     18.18 o 
   2  -6   3     1284.97     1129.45     27.13 o 
   3  -6   3     2138.79     1839.33     62.21 o 
   4  -6   3      565.09      542.21     23.95 o 
   5  -6   3      740.83      724.00     26.87 o 
   6  -6   3       40.31       75.74     21.31 o 
   7  -6   3     1801.79     1804.20     65.62 o 
   8  -6   3      130.38       76.16     24.69 o 
   9  -6   3      278.15      228.78     28.78 o 
  10  -6   3        1.41       36.61     21.06 o 
 -12  -5   3      169.47      249.25     29.02 o 
 -11  -5   3        8.64       76.93     18.92 o 
 -10  -5   3      335.33      406.33     21.39 o 
  -9  -5   3      121.19      121.33     16.86 o 
  -8  -5   3       16.98       62.08     21.75 o 
  -7  -5   3      155.62      159.14     10.55 o 
  -6  -5   3       95.88      102.26      9.57 o 
  -5  -5   3     2183.70     2178.54     31.71 o 
  -4  -5   3      163.53      229.66      9.31 o 
  -3  -5   3      827.95      805.78     20.24 o 
  -2  -5   3       45.44       46.81     13.30 o 
  -1  -5   3     7343.34     8197.04     51.81 o 
   0  -5   3     2135.20     2263.56     29.42 o 
   1  -5   3     4631.63     4979.17     42.77 o 
   2  -5   3       93.52       42.56     14.87 o 
   3  -5   3     1061.35      945.17     12.00 o 
   4  -5   3      113.24       84.56     17.03 o 
   5  -5   3     2455.61     2387.91     33.91 o 
   6  -5   3       46.88       79.78     13.90 o 
   7  -5   3      363.08      302.66     34.86 o 
   8  -5   3       44.23       77.44     23.73 o 
   9  -5   3       70.64       43.20     25.11 o 
  10  -5   3      160.46      155.68     20.62 o 
 -12  -4   3        7.24       18.09     29.46 o 
 -11  -4   3      209.91      314.28     50.50 o 
 -10  -4   3        8.13       36.00     17.37 o 
  -9  -4   3      675.13      732.53     44.06 o 
  -8  -4   3       56.45       76.40     15.35 o 
  -7  -4   3      684.95      694.82     16.60 o 
  -6  -4   3      769.26      843.33     15.48 o 
  -5  -4   3     2388.14     2338.46     17.50 o 
  -4  -4   3     2622.13     2695.74     24.73 o 
  -3  -4   3       17.12       18.58      8.00 o 
  -2  -4   3     2549.66     2528.37     27.70 o 
  -1  -4   3      249.05      293.24     15.54 o 
   0  -4   3     2390.37     2476.10     28.85 o 
   1  -4   3     3173.39     3765.27     34.41 o 
   2  -4   3     1291.08     1283.01     22.93 o 
   3  -4   3     1081.99      951.30     28.57 o 
   4  -4   3     1089.51     1113.58     22.31 o 
   5  -4   3        1.19        7.61     10.41 o 
   6  -4   3      678.88      667.82     16.65 o 
   7  -4   3      107.02      106.08     13.38 o 
   8  -4   3      279.19      203.65     23.28 o 
   9  -4   3        4.02       33.03     16.28 o 
  10  -4   3       94.25       26.30     17.61 o 
  11  -4   3      119.42      181.32     21.78 o 
 -11  -3   3       97.64      260.90     30.98 o 
 -10  -3   3       27.45       63.88     26.77 o 
  -9  -3   3      146.80       76.65     16.61 o 
  -8  -3   3      319.66      407.29     18.46 o 
  -7  -3   3       19.93       50.16      7.99 o 
  -6  -3   3      968.11      986.01     11.97 o 
  -5  -3   3     1719.68     1850.82     13.89 o 
  -4  -3   3     1500.42     1483.06     18.22 o 
  -3  -3   3       13.69       20.56      7.48 o 
  -2  -3   3      126.69      100.76      8.26 o 
  -1  -3   3     3366.65     3291.75     29.03 o 
   0  -3   3      400.97      370.13     15.41 o 
   1  -3   3     1720.57     1843.89     24.18 o 
   2  -3   3        0.06       21.17     11.28 o 
   3  -3   3      386.30      365.62      8.87 o 
   4  -3   3       37.20       81.97      7.63 o 
   5  -3   3      965.39     1054.89     12.54 o 
   6  -3   3       84.47       97.06     18.55 o 
   7  -3   3       24.41       44.05     11.67 o 
   8  -3   3       84.52      124.00     16.15 o 
   9  -3   3      441.76      324.17     41.62 o 
  10  -3   3      146.51      217.24     20.50 o 
  11  -3   3        6.98       13.26     18.62 o 
 -11  -2   3       36.29       60.76     27.16 o 
 -10  -2   3        3.19       74.56     27.17 o 
  -9  -2   3      142.32      146.49     25.19 o 
  -8  -2   3      192.86      149.54     16.87 o 
  -7  -2   3       73.59      103.04      8.57 o 
  -6  -2   3      712.67      653.82     13.53 o 
  -5  -2   3      750.93      710.94     13.67 o 
  -4  -2   3        9.98       29.13      5.79 o 
  -3  -2   3      230.27      145.84      6.90 o 
  -2  -2   3     1679.85     1605.69     13.91 o 
  -1  -2   3     4522.40     4484.34     30.43 o 
   0  -2   3     2384.91     2291.30     23.07 o 
   1  -2   3     7160.72     7595.20     38.12 o 
   2  -2   3     1714.40     1672.95     20.70 o 
   3  -2   3      642.28      547.41      9.80 o 
   4  -2   3      215.06      178.55      6.93 o 
   5  -2   3     2036.72     2203.64     26.30 o 
   6  -2   3     2762.98     2805.82     30.68 o 
   7  -2   3      162.58      171.49     10.07 o 
   8  -2   3       33.84       39.76     19.11 o 
   9  -2   3        7.29       38.83     15.65 o 
  10  -2   3       87.37       70.88     17.56 o 
  11  -2   3        9.38       66.82     28.00 o 
  12  -2   3       16.02        3.00     30.10 o 
 -11  -1   3       97.25       10.15     26.62 o 
 -10  -1   3       72.36      115.53     28.10 o 
  -9  -1   3      627.89      389.25     27.53 o 
  -8  -1   3      207.63      222.20     24.71 o 
  -7  -1   3        4.84       44.84      9.32 o 
  -6  -1   3     1093.62     1081.06     12.45 o 
  -5  -1   3        1.04       29.55      6.63 o 
  -4  -1   3     1801.81     1681.43     17.00 o 
  -3  -1   3      586.48      649.29      8.89 o 
  -2  -1   3     2873.39     2596.88     32.18 o 
  -1  -1   3      178.16      151.73      3.83 o 
   0  -1   3     9608.89    10081.04    132.77 o 
   1  -1   3     3312.25     3353.97     24.73 o 
   2  -1   3     3926.54     4085.22     42.28 o 
   3  -1   3      260.52      212.52      6.36 o 
   4  -1   3     2005.18     2325.55     13.77 o 
   5  -1   3     2670.25     2878.45     19.34 o 
   6  -1   3        7.15       22.18      6.82 o 
   7  -1   3      889.35      850.43     19.83 o 
   8  -1   3        3.16       41.80     14.45 o 
   9  -1   3      674.32      556.90     28.74 o 
  10  -1   3       42.10      142.12     25.94 o 
  11  -1   3        5.12       72.46     26.28 o 
  12  -1   3       17.43      110.85     27.33 o 
 -11   0   3        0.80       16.34     27.07 o 
 -10   0   3       59.47      165.75     27.82 o 
  -9   0   3       56.84       57.65     23.72 o 
  -8   0   3       17.16       60.26     21.52 o 
  -7   0   3      387.12      351.43     14.57 o 
  -6   0   3      143.54      161.02     12.69 o 
  -5   0   3      869.75      857.40     12.23 o 
  -4   0   3      241.25      334.83     12.56 o 
  -3   0   3     2240.52     2268.85     17.59 o 
  -2   0   3       14.09       13.89      4.12 o 
  -1   0   3      202.73      143.80      4.33 o 
   0   0   3      700.56      735.50      9.48 o 
   1   0   3     6915.12     7174.16     53.96 o 
   2   0   3     1482.41     1493.98     13.25 o 
   3   0   3     1050.61     1024.88      9.00 o 
   4   0   3    10684.88    11533.93     64.96 o 
   5   0   3     1003.55     1029.24     16.26 o 
   6   0   3     1270.71     1252.50     20.12 o 
   7   0   3      225.87      209.56      5.52 o 
   8   0   3        0.70       27.76     19.46 o 
   9   0   3       41.33      132.50     23.30 o 
  10   0   3      791.41      732.39     31.02 o 
  11   0   3       37.37      133.33     25.93 o 
  12   0   3        8.55       51.85     26.70 o 
 -11   1   3        0.93       67.01     29.82 o 
 -10   1   3      120.59       93.33     25.38 o 
  -9   1   3        6.52      119.29     25.72 o 
  -8   1   3      142.42      110.20     22.64 o 
  -7   1   3      306.99      357.31     12.48 o 
  -6   1   3      160.42      160.24      8.82 o 
  -5   1   3      503.14      636.39     19.15 o 
  -4   1   3     1939.77     2088.89     21.44 o 
  -3   1   3      392.43      641.49     10.19 o 
  -2   1   3     1695.71     1401.00     12.72 o 
  -1   1   3    10189.45    10960.17     46.64 o 
   0   1   3       12.85       28.68     10.57 o 
   1   1   3    10094.31    10548.48     58.59 o 
   2   1   3     5262.16     5557.13     35.27 o 
   3   1   3     3606.00     3481.99     23.65 o 
   4   1   3     1829.60     1982.95     22.24 o 
   5   1   3     2498.89     2399.55     32.13 o 
   6   1   3      908.76      865.18     56.79 o 
   7   1   3     1912.92     1775.35     61.09 o 
   8   1   3      220.83      255.80     20.98 o 
   9   1   3      207.44      204.36     23.68 o 
  10   1   3       92.90      209.43     25.38 o 
  11   1   3        0.16       35.19     26.57 o 
  12   1   3       14.44       29.38     27.89 o 
  13   1   3      155.92      124.19     34.05 o 
 -10   2   3       26.88       76.84     26.45 o 
  -9   2   3      220.64      140.34     27.73 o 
  -8   2   3       35.94      186.03     25.47 o 
  -7   2   3      627.86      524.02     13.49 o 
  -6   2   3      103.48      475.58     13.40 o 
  -5   2   3     1605.58     1740.64     14.89 o 
  -4   2   3      108.28      329.18     11.63 o 
  -3   2   3      385.97      668.58     18.62 o 
  -1   2   3    10241.59    11773.56     52.11 o 
   0   2   3       35.63       46.12     12.52 o 
   1   2   3    22576.81    28617.90     69.52 o 
   2   2   3     8801.34     9894.78     28.50 o 
   3   2   3      320.67      276.60      5.74 o 
   4   2   3     3696.35     3627.69     26.33 o 
   5   2   3     8050.60     9690.18    213.15 o 
   6   2   3      125.24       97.78      8.67 o 
   7   2   3        9.32       61.73     11.48 o 
   8   2   3      621.34      581.00     36.04 o 
   9   2   3     1074.87     1229.65     24.36 o 
  10   2   3      371.94      462.54     29.61 o 
  11   2   3        5.22       20.90     25.39 o 
  12   2   3      173.89      216.98     29.73 o 
  13   2   3       15.49      146.09     32.89 o 
 -10   3   3       48.47       28.44     28.40 o 
  -9   3   3       42.15      121.88     20.75 o 
  -8   3   3      335.62      248.00     17.97 o 
  -7   3   3      549.26      767.18     16.03 o 
  -6   3   3      480.67      515.68     15.33 o 
  -5   3   3      160.49      190.78     10.34 o 
  -4   3   3      297.97      345.70     13.38 o 
  -3   3   3     2960.20     3250.05     24.61 o 
  -2   3   3      672.14      896.24     21.68 o 
  -1   3   3        1.90       -4.97     12.52 o 
   0   3   3     3988.38     5095.56     36.87 o 
   1   3   3      206.98      290.30     14.33 o 
   2   3   3       54.62       62.24     11.46 o 
   3   3   3       74.83       68.31      7.53 o 
   4   3   3      167.15      267.81      5.90 o 
   5   3   3      459.72      482.48      5.40 o 
   6   3   3      383.29      500.47     10.57 o 
   7   3   3      274.99      294.07     15.23 o 
   8   3   3     2565.27     3073.00     35.19 o 
   9   3   3      203.05      305.47     17.67 o 
  10   3   3      279.28      441.17     20.08 o 
  11   3   3      420.03      672.39     34.06 o 
  12   3   3       96.64      277.22     29.45 o 
  13   3   3        0.51       44.11     30.57 o 
 -10   4   3       32.99       76.01     28.47 o 
  -9   4   3        1.43       20.56     17.85 o 
  -8   4   3     1157.63     1133.21     64.00 o 
  -7   4   3      354.16      377.02     14.32 o 
  -6   4   3      153.07      180.29     19.18 o 
  -5   4   3      325.50      366.79     12.42 o 
  -4   4   3      518.42      527.72     18.32 o 
  -3   4   3      285.80      276.14     11.43 o 
  -2   4   3      119.33      166.59     10.01 o 
  -1   4   3     3267.01     3624.03     35.56 o 
   0   4   3      106.89      134.95     13.93 o 
   1   4   3    10677.14    12939.66     59.05 o 
   2   4   3      319.98      346.85     14.32 o 
   3   4   3      850.41      806.97     11.21 o 
   4   4   3      276.84      367.80      8.94 o 
   5   4   3     1539.48     1590.30     14.21 o 
   6   4   3       24.82      116.37      8.02 o 
   7   4   3      633.47      556.55     18.24 o 
   8   4   3       16.43      413.61     17.76 o 
   9   4   3       28.74       59.93     15.53 o 
  10   4   3      104.68      521.86     21.24 o 
  11   4   3       25.51      137.93     20.41 o 
  12   4   3        0.13       40.86     17.94 o 
  13   4   3       65.34       35.95     28.95 o 
  -9   5   3       11.99       23.32     18.11 o 
  -8   5   3      110.96       58.65     17.44 o 
  -7   5   3      504.65      520.33     19.18 o 
  -6   5   3      180.68      170.77     30.59 o 
  -5   5   3       64.79       81.15     13.77 o 
  -4   5   3       47.39       91.17     20.36 o 
  -3   5   3      138.60      111.48     10.77 o 
  -2   5   3     1582.83     1943.15     20.31 o 
  -1   5   3      175.57      127.35     15.38 o 
   0   5   3     3512.66     3444.32     35.74 o 
   1   5   3      697.58      685.63     18.79 o 
   2   5   3     3997.55     3998.27     34.59 o 
   3   5   3      101.69       72.44      6.89 o 
   4   5   3       10.53       18.64      6.63 o 
   5   5   3     1567.41     1890.62     34.02 o 
   6   5   3     2995.66     2969.30     27.22 o 
   7   5   3     1464.77     1491.76    112.59 o 
   8   5   3        1.21       41.57     19.39 o 
   9   5   3      172.39      208.43     18.48 o 
  10   5   3      114.82      152.41     17.65 o 
  11   5   3      109.28       97.90     19.71 o 
  12   5   3       83.12       58.23     19.12 o 
  13   5   3        2.71       35.12     20.18 o 
  -9   6   3        5.30        8.53     18.75 o 
  -8   6   3       91.42      101.12     18.47 o 
  -7   6   3       56.73       73.90     23.12 o 
  -6   6   3       15.37       15.96     14.58 o 
  -5   6   3       22.37       26.85     13.75 o 
  -4   6   3     1159.65     1047.53     32.32 o 
  -3   6   3      235.15      227.79     24.60 o 
  -2   6   3      766.26      582.76     54.52 o 
  -1   6   3       73.45       74.89      8.60 o 
   0   6   3     1703.48     1557.93     28.29 o 
   1   6   3     1895.82     1687.89     27.52 o 
   2   6   3     1939.86     1860.11     15.72 o 
   3   6   3      270.48      208.19      8.09 o 
   4   6   3     4599.97     5072.78     50.41 o 
   5   6   3     1598.58     1590.37     25.85 o 
   6   6   3      266.43      283.49     22.33 o 
   7   6   3      430.79      413.22     11.02 o 
   8   6   3      252.39      185.60     34.14 o 
   9   6   3        1.19       35.75     22.16 o 
  10   6   3       55.02       86.99     24.59 o 
  11   6   3      116.69       93.14     26.43 o 
  12   6   3        5.70       31.62     18.46 o 
  13   6   3        9.03       45.59     20.73 o 
  -8   7   3       38.07       78.01     25.77 o 
  -7   7   3      118.99      107.98     23.62 o 
  -6   7   3        7.09       11.99     15.79 o 
  -5   7   3       17.50       17.58     22.01 o 
  -4   7   3      112.86      103.85     22.97 o 
  -3   7   3      452.95      420.17     26.81 o 
  -2   7   3      530.22      490.45     42.87 o 
  -1   7   3      706.42      556.80     37.39 o 
   0   7   3      793.94      703.66     11.40 o 
   1   7   3      465.06      328.28     19.29 o 
   2   7   3     2905.28     2600.89     64.55 o 
   3   7   3     2273.49     2462.98     46.11 o 
   4   7   3     3153.48     2942.61     29.92 o 
   5   7   3     1584.35     1539.41     35.43 o 
   6   7   3     1530.01     1450.00     41.89 o 
   7   7   3      326.46      352.51     22.03 o 
   8   7   3      623.97      637.31     13.59 o 
   9   7   3       72.11       84.08     22.14 o 
  10   7   3      215.00      261.94     26.15 o 
  11   7   3        6.26        1.81     23.30 o 
  12   7   3       79.58       80.35     26.89 o 
  13   7   3      248.20      403.62     33.32 o 
  -7   8   3        7.16       90.32     24.70 o 
  -6   8   3      106.74      115.14     19.17 o 
  -5   8   3       15.91       18.22     23.19 o 
  -4   8   3      350.12      344.70     27.33 o 
  -3   8   3        0.49       17.02     24.24 o 
  -2   8   3      260.79      306.07     26.07 o 
  -1   8   3        5.47       -1.48      7.79 o 
   0   8   3     1118.27      871.82    137.29 o 
   1   8   3     1894.61     1408.91     34.02 o 
   2   8   3     1546.27     1342.71     65.14 o 
   3   8   3      842.53      759.43     28.26 o 
   4   8   3      494.08      447.76     11.79 o 
   5   8   3      624.47      472.62     19.09 o 
   6   8   3      213.45      235.29     12.96 o 
   7   8   3     1923.24     1934.56     98.23 o 
   8   8   3      414.61      394.27     32.80 o 
   9   8   3       42.05       72.23     22.10 o 
  10   8   3        1.59        0.46     21.83 o 
  11   8   3      571.65      562.07     32.68 o 
  12   8   3        8.40       14.99     25.00 o 
  13   8   3        0.75        3.45     28.86 o 
  -7   9   3      443.22      335.86     30.41 o 
  -6   9   3       51.14      104.19     18.85 o 
  -5   9   3      176.17      210.61     29.25 o 
  -4   9   3      323.04      329.96     28.99 o 
  -3   9   3     1811.33     1779.35     41.81 o 
  -2   9   3        0.22       -0.08     24.31 o 
  -1   9   3     1962.23     1959.60     40.23 o 
   0   9   3      129.57       96.21     21.59 o 
   1   9   3     1139.44      725.12    189.46 o 
   2   9   3       70.20       40.64      7.96 o 
   3   9   3     1655.83     1546.67     96.69 o 
   4   9   3        0.30       -3.65     16.73 o 
   5   9   3      149.07      141.57     18.05 o 
   6   9   3      230.23      172.49     16.70 o 
   7   9   3      313.21      318.94     25.68 o 
   8   9   3      708.33      616.15     62.28 o 
   9   9   3       72.78       72.65     23.29 o 
  10   9   3      359.91      370.34     29.08 o 
  11   9   3       12.90        5.37     25.63 o 
  12   9   3      147.68      230.81     29.17 o 
  13   9   3       41.23      165.19     30.74 o 
  -6  10   3      214.70      161.17     20.43 o 
  -5  10   3      192.99      241.04     31.81 o 
  -4  10   3     1026.01     1020.18     40.01 o 
  -3  10   3       50.83       50.69     25.60 o 
  -2  10   3     1081.95     1161.59     38.28 o 
  -1  10   3       62.90       38.13     23.26 o 
   0  10   3      350.99      299.08     25.58 o 
   1  10   3       72.46       35.31     22.61 o 
   2  10   3     1919.64     1925.92     39.46 o 
   3  10   3       32.31        9.14     19.72 o 
   4  10   3      798.43      771.19     27.67 o 
   5  10   3      652.07      497.28     24.99 o 
   6  10   3      439.98      419.52     21.65 o 
   7  10   3      376.08      266.33     26.71 o 
   8  10   3        3.06       17.45     15.52 o 
   9  10   3        2.08       25.15     22.98 o 
  10  10   3       66.95       65.97     25.37 o 
  11  10   3      381.11      411.11     31.00 o 
  12  10   3       19.52       -0.06     27.46 o 
  -5  11   3      274.94      248.46     33.39 o 
  -4  11   3      107.17      101.95     30.43 o 
  -3  11   3      312.25      335.69     31.81 o 
  -2  11   3      199.88      172.81     30.72 o 
  -1  11   3      550.31      570.06     32.60 o 
   0  11   3      104.70       64.67     24.10 o 
   1  11   3      581.65      477.82     27.86 o 
   2  11   3        7.21      -22.18     22.18 o 
   3  11   3     1131.15     1023.99     33.60 o 
   4  11   3       95.63       61.19     22.74 o 
   5  11   3      671.06      568.19     27.05 o 
   6  11   3       35.90       35.33     18.40 o 
   7  11   3      895.77      877.78     26.77 o 
   8  11   3       98.90       80.99     14.31 o 
   9  11   3      949.20      915.01     36.02 o 
  10  11   3        2.62       21.89     25.38 o 
  11  11   3      196.90      154.69     29.21 o 
  12  11   3      113.24      176.67     30.47 o 
  -4  12   3      172.04      141.51     32.28 o 
  -3  12   3      490.54      473.17     37.00 o 
  -2  12   3       58.47       84.48     27.94 o 
  -1  12   3      429.86      402.80     32.99 o 
   0  12   3      235.28      228.82     28.18 o 
   1  12   3      686.67      586.54     31.64 o 
   2  12   3     1203.56     1111.93     37.13 o 
   3  12   3      814.53      736.87     32.74 o 
   4  12   3      979.88      846.43     33.54 o 
   5  12   3      126.42       71.91     21.63 o 
   6  12   3      547.81      440.06     26.30 o 
   7  12   3       36.11       30.34     19.52 o 
   8  12   3     1602.58     1487.38     26.45 o 
   9  12   3        5.95       41.41     26.89 o 
  10  12   3      203.17      184.63     29.26 o 
  11  12   3       45.15       77.01     29.56 o 
  12  12   3      322.04      249.87     32.82 o 
  -3  13   3       58.79       71.35     32.14 o 
  -2  13   3      257.24      255.18     33.31 o 
  -1  13   3      172.51      215.31     32.80 o 
   0  13   3     1069.40      936.18     39.49 o 
   1  13   3      148.29      163.81     29.09 o 
   2  13   3      196.93      139.36     28.22 o 
   3  13   3     1073.69     1092.36     39.97 o 
   4  13   3       29.39       -6.77     23.10 o 
   5  13   3       98.33       82.70     22.66 o 
   6  13   3        9.37       15.74     21.48 o 
   7  13   3     1444.07     1366.64     36.14 o 
   8  13   3       36.03       35.23     16.12 o 
   9  13   3      133.25      153.39     29.52 o 
  10  13   3       12.72        8.98     27.27 o 
  11  13   3      233.88      238.51     33.67 o 
  -1  14   3      632.11      650.38     41.28 o 
   0  14   3       89.30       68.97     31.93 o 
   1  14   3       46.52       16.06     28.90 o 
   2  14   3      124.31      123.39     28.93 o 
   3  14   3       98.17       85.54     27.45 o 
   4  14   3      106.68       84.79     24.43 o 
   5  14   3      176.33      142.39     25.02 o 
   6  14   3      859.98      756.77     33.04 o 
   7  14   3       66.52       87.41     24.29 o 
   8  14   3      329.87      278.04     31.47 o 
   9  14   3      127.41      179.65     32.48 o 
  10  14   3       42.90       37.18     29.83 o 
   1  15   3      153.57      157.40     34.09 o 
   2  15   3      104.29       90.54     30.70 o 
   3  15   3       12.18        3.09     28.64 o 
   4  15   3      434.80      461.14     32.63 o 
   5  15   3       73.56       52.78     25.20 o 
   6  15   3      514.25      484.65     30.37 o 
   7  15   3      192.73      118.92     23.54 o 
   8  15   3      175.38      138.55     23.98 o 
   9  15   3       86.69      124.76     31.99 o 
   4  16   3        0.20       16.67     30.63 o 
   5  16   3      367.27      395.32     34.18 o 
   6  16   3        1.50       -8.96     26.84 o 
  -6 -15   4      436.60      477.15     33.23 o 
  -5 -15   4       68.01       24.10     26.96 o 
  -4 -15   4      474.98      509.06     34.83 o 
  -3 -15   4      142.04      179.05     32.03 o 
  -2 -15   4      559.28      649.41     39.79 o 
  -1 -15   4       61.43       62.57     30.68 o 
   0 -15   4      520.40      585.96     40.37 o 
  -7 -14   4      216.37      166.46     18.44 o 
  -6 -14   4      184.14      121.83     24.10 o 
  -5 -14   4      404.19      388.86     29.26 o 
  -4 -14   4      204.58      163.69     27.80 o 
  -3 -14   4      868.08      888.70     37.94 o 
  -2 -14   4      228.73      179.23     28.70 o 
  -1 -14   4      519.03      553.01     35.48 o 
   0 -14   4       73.66       71.30     30.79 o 
   1 -14   4      585.59      652.29     38.39 o 
   2 -14   4       45.02       87.47     30.93 o 
  -8 -13   4       35.47       70.22     28.61 o 
  -7 -13   4      268.11      245.94     19.85 o 
  -6 -13   4      102.28      144.48     25.07 o 
  -5 -13   4       73.76       65.93     23.94 o 
  -4 -13   4      353.53      358.79     29.93 o 
  -3 -13   4      280.24      224.80     28.17 o 
  -2 -13   4      279.67      351.80     30.30 o 
  -1 -13   4      290.81      314.42     30.15 o 
   0 -13   4     1454.36     1458.32     43.50 o 
   1 -13   4        0.72        9.85     27.10 o 
   2 -13   4      744.41      784.07     40.17 o 
   3 -13   4        4.27       21.42     28.19 o 
   4 -13   4      227.73      258.63     34.21 o 
  -9 -12   4        0.10        4.29     27.90 o 
  -8 -12   4       56.64       79.95     26.33 o 
  -7 -12   4      108.76      102.05     22.75 o 
  -6 -12   4      467.66      419.20     19.86 o 
  -5 -12   4        1.36        9.63     21.27 o 
  -4 -12   4      660.60      704.43     30.66 o 
  -3 -12   4      771.68      719.71     33.04 o 
  -2 -12   4     1154.38     1177.73     37.16 o 
  -1 -12   4      107.41       62.50     26.72 o 
   0 -12   4      556.00      635.23     33.78 o 
   1 -12   4      441.19      374.29     30.68 o 
   2 -12   4      104.67      130.81     29.80 o 
   3 -12   4       75.25       58.42     28.11 o 
   4 -12   4      114.55      151.31     31.05 o 
   5 -12   4      342.29      386.72     34.14 o 
 -10 -11   4        1.70        5.33     26.87 o 
  -9 -11   4      281.68      257.39     29.16 o 
  -8 -11   4        0.07      -20.95     23.71 o 
  -7 -11   4      876.49      839.79     25.51 o 
  -6 -11   4       13.17       16.84     14.68 o 
  -5 -11   4       43.11       57.07     21.42 o 
  -4 -11   4       88.42       91.61     22.03 o 
  -3 -11   4     1199.55     1228.43     34.93 o 
  -2 -11   4      380.11      338.04     26.65 o 
  -1 -11   4      589.47      617.72     29.34 o 
   0 -11   4       97.17       81.55     23.75 o 
   1 -11   4      314.66      330.39     27.74 o 
   2 -11   4       61.78       22.05     24.17 o 
   3 -11   4      454.57      510.67     34.38 o 
   4 -11   4      261.92      254.37     29.75 o 
   5 -11   4       56.98       63.88     28.51 o 
   6 -11   4      114.42      159.38     29.92 o 
 -10 -10   4       19.48       18.01     26.72 o 
  -9 -10   4      224.39      237.94     26.78 o 
  -8 -10   4      128.69       99.04     25.36 o 
  -7 -10   4        2.16       22.85     13.94 o 
  -6 -10   4       30.50       60.47     10.69 o 
  -5 -10   4      596.01      585.77     53.34 o 
  -4 -10   4     1230.02     1336.87     34.87 o 
  -3 -10   4       78.80       66.65     23.04 o 
  -2 -10   4      630.45      672.37     29.75 o 
  -1 -10   4      369.01      342.54     26.16 o 
   0 -10   4       71.26       98.34     23.59 o 
   1 -10   4       17.87        3.24     21.99 o 
   2 -10   4       10.83       26.55     22.11 o 
   3 -10   4       62.38       64.34     23.65 o 
   4 -10   4      460.56      506.49     31.63 o 
   5 -10   4      106.52       93.36     27.15 o 
   6 -10   4       62.34       64.46     27.05 o 
   7 -10   4      758.97      801.94     45.10 o 
 -11  -9   4        0.49       22.98     26.88 o 
 -10  -9   4       41.64       66.97     26.65 o 
  -9  -9   4      301.02      206.98     26.62 o 
  -8  -9   4      199.47      231.01     26.79 o 
  -7  -9   4      182.60      154.75     18.71 o 
  -6  -9   4      487.83      474.58     26.22 o 
  -5  -9   4     3701.49     4022.78     35.19 o 
  -4  -9   4      340.80      295.54     13.28 o 
  -3  -9   4     2771.27     2976.00    162.82 o 
  -2  -9   4      263.07      236.03     22.97 o 
  -1  -9   4     1072.00     1110.59     32.58 o 
   0  -9   4       17.17       24.71     21.12 o 
   1  -9   4     1098.56     1048.91     32.73 o 
   2  -9   4        7.53        7.86     22.82 o 
   3  -9   4      830.83      858.92     31.90 o 
   4  -9   4       34.07       26.74     24.80 o 
   5  -9   4       18.15       14.66     24.99 o 
   6  -9   4      258.48      293.21     28.26 o 
   7  -9   4       32.51       33.80     18.09 o 
   8  -9   4       23.34       45.79     28.26 o 
 -11  -8   4       56.88       73.17     28.70 o 
 -10  -8   4        4.92       49.29     23.42 o 
  -9  -8   4       39.30       34.18     23.35 o 
  -8  -8   4      445.31      345.19     25.38 o 
  -7  -8   4       37.31       42.62     10.30 o 
  -6  -8   4     1789.55     1730.09     19.81 o 
  -5  -8   4      834.41      769.01     20.78 o 
  -4  -8   4     2462.69     2560.35     54.26 o 
  -3  -8   4      359.47      325.01     15.79 o 
  -2  -8   4     1693.07     1740.91     34.84 o 
  -1  -8   4      883.15      864.64     28.52 o 
   0  -8   4     2930.83     3145.52     44.88 o 
   1  -8   4       35.33       31.44     21.15 o 
   2  -8   4     1309.88     1150.57     31.17 o 
   3  -8   4       22.45       26.40     23.06 o 
   4  -8   4      612.24      615.36     29.04 o 
   5  -8   4       51.71       74.20     23.61 o 
   6  -8   4       15.12       26.17     22.34 o 
   7  -8   4       27.39       48.67     17.23 o 
   8  -8   4      421.81      330.46     30.19 o 
   9  -8   4       27.08       19.40     28.59 o 
 -11  -7   4        9.83       33.26     27.11 o 
 -10  -7   4        6.95       26.75     23.48 o 
  -9  -7   4       23.64       84.93     24.91 o 
  -8  -7   4      807.69      850.20     36.56 o 
  -7  -7   4      163.72      157.12     12.17 o 
  -6  -7   4       97.41      101.33     11.12 o 
  -5  -7   4        3.46       20.21      9.84 o 
  -4  -7   4      569.57      570.03     15.14 o 
  -3  -7   4        3.56        7.57     17.09 o 
  -2  -7   4      669.29      555.91     22.25 o 
  -1  -7   4     1797.46     1783.36     31.60 o 
   0  -7   4     1542.81     1666.30     32.31 o 
   1  -7   4     1433.32     1470.76     32.27 o 
   2  -7   4       21.85       13.98     18.04 o 
   3  -7   4     2416.38     2149.83    198.89 o 
   4  -7   4       64.58       37.99     22.14 o 
   5  -7   4      789.47      758.47     28.34 o 
   6  -7   4      240.98      243.06     24.36 o 
   7  -7   4     2274.87     2173.53     80.94 o 
   8  -7   4       48.77       93.85     25.62 o 
   9  -7   4      185.06      147.77     28.56 o 
 -11  -6   4        8.79       35.74     25.09 o 
 -10  -6   4       47.87      109.60     24.29 o 
  -9  -6   4      409.14      416.40     28.75 o 
  -8  -6   4      191.13      145.42     15.54 o 
  -7  -6   4      131.37      130.30     11.50 o 
  -6  -6   4       79.34       92.83     10.63 o 
  -5  -6   4     2015.79     2047.38     23.66 o 
  -4  -6   4      632.96      670.18     15.61 o 
  -3  -6   4      536.08      450.24     20.64 o 
  -2  -6   4      309.72      296.02     18.76 o 
  -1  -6   4     1319.95     1581.02     28.79 o 
   0  -6   4     3857.28     4104.08     43.04 o 
   1  -6   4      582.14      645.99     18.83 o 
   2  -6   4     2705.89     2745.01     38.81 o 
   3  -6   4        0.15        7.99      7.00 o 
   4  -6   4     3469.64     3314.19    114.80 o 
   5  -6   4      111.93      107.04     19.89 o 
   6  -6   4     3877.69     3850.59     35.66 o 
   7  -6   4      259.87      274.89     25.88 o 
   8  -6   4      988.18      803.58     34.24 o 
   9  -6   4        0.08       -7.95     25.43 o 
  10  -6   4      162.91      144.04     20.94 o 
 -11  -5   4       80.00      198.96     28.06 o 
 -10  -5   4      253.73      157.33     25.78 o 
  -9  -5   4       34.77       94.50     23.81 o 
  -8  -5   4      813.94      723.83     20.86 o 
  -7  -5   4       49.41       68.01     10.37 o 
  -6  -5   4      130.69      133.24     10.60 o 
  -5  -5   4       63.95       78.62      9.20 o 
  -4  -5   4     1150.30     1134.49     17.86 o 
  -3  -5   4      904.25     1101.08     16.26 o 
  -2  -5   4     2947.04     2942.00     33.72 o 
  -1  -5   4     2257.88     2430.91     32.32 o 
   0  -5   4     1179.22     1265.14     25.47 o 
   1  -5   4       34.03       48.68     14.21 o 
   2  -5   4      374.76      483.37     18.82 o 
   3  -5   4     2804.95     2727.85     82.87 o 
   4  -5   4     2097.66     2186.75     32.71 o 
   5  -5   4      419.29      365.00     12.02 o 
   6  -5   4       19.76       41.33     13.66 o 
   7  -5   4      678.04      664.39     73.39 o 
   8  -5   4      291.96      219.05     25.94 o 
   9  -5   4       60.38       84.26     26.53 o 
  10  -5   4        1.56       38.08     18.12 o 
  11  -5   4      124.84      116.23     22.53 o 
 -11  -4   4       21.21       35.62     26.91 o 
 -10  -4   4       12.03       94.15     18.67 o 
  -9  -4   4      892.01      712.53     40.59 o 
  -8  -4   4      121.16      149.22     14.94 o 
  -7  -4   4        2.54       27.10      8.75 o 
  -6  -4   4      321.87      331.78     10.02 o 
  -5  -4   4     1738.13     1787.18     22.72 o 
  -4  -4   4     1823.60     1647.31     26.26 o 
  -3  -4   4      940.22      862.99     13.74 o 
  -2  -4   4       33.80       22.10     12.10 o 
  -1  -4   4     1019.91      953.29     20.63 o 
   0  -4   4       39.74        3.56     12.87 o 
   1  -4   4        3.07       14.68     13.30 o 
   2  -4   4      277.95      364.20     16.12 o 
   3  -4   4      397.57      316.22     15.84 o 
   4  -4   4      180.52      217.75      9.32 o 
   5  -4   4     1923.55     2023.50     17.14 o 
   6  -4   4      294.67      291.43     16.42 o 
   7  -4   4       25.85       39.77     12.70 o 
   8  -4   4        6.00       10.08     19.91 o 
   9  -4   4      160.98      107.06     18.18 o 
  10  -4   4      107.08       92.50     18.93 o 
  11  -4   4      295.54      120.75     20.85 o 
 -11  -3   4        0.04       -4.13     25.99 o 
 -10  -3   4        5.27       55.73     26.38 o 
  -9  -3   4       21.54       43.48     16.55 o 
  -8  -3   4      133.96      128.11     12.83 o 
  -7  -3   4       14.80       42.13      8.75 o 
  -6  -3   4      143.89      158.24      8.80 o 
  -5  -3   4       26.05       25.67      7.48 o 
  -4  -3   4      441.07      451.63      8.67 o 
  -3  -3   4      100.01      105.63     11.45 o 
  -2  -3   4     2403.21     2253.14     23.95 o 
  -1  -3   4     4373.60     4666.06     36.17 o 
   0  -3   4       19.83       21.93     12.86 o 
   1  -3   4      102.34      106.20     13.26 o 
   2  -3   4     3970.48     4035.05     34.53 o 
   3  -3   4      828.31      685.67     18.04 o 
   4  -3   4     1607.86     1685.02     25.55 o 
   5  -3   4       47.92       70.77      7.56 o 
   6  -3   4      113.75      143.51      8.90 o 
   7  -3   4       54.94      135.41     13.09 o 
   8  -3   4      222.93      179.33     16.36 o 
   9  -3   4       31.34       49.71     16.14 o 
  10  -3   4      473.05      304.08     26.53 o 
  11  -3   4       25.19       65.28     18.81 o 
 -11  -2   4       28.95      133.97     30.02 o 
 -10  -2   4       11.10       64.31     25.84 o 
  -9  -2   4      328.39      256.86     26.45 o 
  -8  -2   4        3.93        8.36     15.03 o 
  -7  -2   4       15.46       47.78      9.01 o 
  -6  -2   4      103.82      110.45      8.62 o 
  -5  -2   4       69.61       88.27      7.63 o 
  -4  -2   4      215.19      192.40      7.88 o 
  -3  -2   4      945.89      928.84     10.84 o 
  -2  -2   4      837.34      992.18     44.41 o 
  -1  -2   4     4424.33     4368.71     53.79 o 
   0  -2   4       73.00       78.81     12.93 o 
   1  -2   4     6144.27     6250.62     38.45 o 
   2  -2   4     6535.31     6939.53     40.78 o 
   3  -2   4     1052.42      933.04     12.63 o 
   4  -2   4     1003.56     1245.40     15.12 o 
   5  -2   4     3950.96     4289.62     50.55 o 
   6  -2   4      323.31      347.54      9.57 o 
   7  -2   4       67.10       91.42      9.44 o 
   8  -2   4        3.62       34.99     14.42 o 
   9  -2   4      287.93      218.74     16.70 o 
  10  -2   4       26.82       29.89     16.67 o 
  11  -2   4        4.30       44.59     25.72 o 
  12  -2   4       32.01       15.27     27.50 o 
 -11  -1   4        0.31        5.52     27.90 o 
 -10  -1   4      147.97      236.32     27.84 o 
  -9  -1   4       42.98       75.93     25.62 o 
  -8  -1   4      196.40      146.45     15.86 o 
  -7  -1   4      530.42      554.57     13.57 o 
  -6  -1   4      399.67      448.87     11.85 o 
  -5  -1   4      108.04      117.17      7.91 o 
  -4  -1   4     2391.92     2443.40     15.27 o 
  -3  -1   4     2233.93     2050.69     24.68 o 
  -2  -1   4     1687.57     1623.50     13.93 o 
  -1  -1   4      379.43      305.94      8.05 o 
   0  -1   4       15.79       10.96      4.96 o 
   1  -1   4     1933.87     1823.19     22.43 o 
   2  -1   4     1901.49     1747.98     13.53 o 
   3  -1   4      901.32      973.80     12.06 o 
   4  -1   4     5686.96     5677.93     29.81 o 
   5  -1   4     1997.53     2183.80     15.22 o 
   6  -1   4      589.59      666.70     12.52 o 
   7  -1   4      150.04      157.60      7.85 o 
   8  -1   4       45.81       70.58     14.09 o 
   9  -1   4      224.77      147.61     15.73 o 
  10  -1   4      191.85      171.49     25.25 o 
  11  -1   4        2.25       63.73     24.46 o 
  12  -1   4       17.43      124.77     28.90 o 
 -11   0   4       31.93      189.03     31.23 o 
 -10   0   4       29.05       50.54     26.37 o 
  -9   0   4       11.93       33.46     24.48 o 
  -8   0   4      133.63      155.04     16.25 o 
  -7   0   4      806.97      828.91     16.84 o 
  -6   0   4      179.97      176.64     10.83 o 
  -5   0   4      632.51      557.30     16.40 o 
  -4   0   4     2072.65     1923.65     19.01 o 
  -3   0   4      911.19     1002.25     36.84 o 
  -2   0   4       18.95        7.62      6.97 o 
  -1   0   4    11912.28    12360.14     75.21 o 
   0   0   4     1655.63     1290.68     17.66 o 
   1   0   4      220.47      182.10     12.96 o 
   2   0   4     2209.61     2072.20     15.60 o 
   3   0   4     1616.48     1351.68      9.82 o 
   4   0   4      994.09      923.83     10.57 o 
   5   0   4      246.12      204.34      7.55 o 
   6   0   4      738.98      697.05     12.00 o 
   7   0   4       72.77       84.93      7.12 o 
   8   0   4      241.73      283.63     22.05 o 
   9   0   4      253.99      223.62     23.57 o 
  10   0   4      133.35      161.45     23.80 o 
  11   0   4       94.85      102.58     26.44 o 
  12   0   4        2.35       65.20     27.16 o 
  13   0   4        1.45        4.73     29.45 o 
 -10   1   4       19.12      112.25     27.62 o 
  -9   1   4       55.12       57.21     25.37 o 
  -8   1   4        2.33       43.17     22.59 o 
  -7   1   4      133.50      150.08     11.47 o 
  -6   1   4      173.09      159.74     16.68 o 
  -5   1   4      424.02      431.46      9.70 o 
  -4   1   4      472.69      522.97     11.70 o 
  -3   1   4     4079.62     3710.80     22.23 o 
  -2   1   4     5222.94     5496.74     55.83 o 
  -1   1   4      450.51      537.11     13.75 o 
   0   1   4     1758.56     1726.90     22.73 o 
   1   1   4     6306.92     5964.59     35.18 o 
   2   1   4    16201.99    16937.88     86.06 o 
   3   1   4      206.28      200.09      5.75 o 
   4   1   4     2312.82     2051.07     20.97 o 
   5   1   4        2.12       21.39      3.95 o 
   6   1   4      104.90      130.40      4.48 o 
   7   1   4      129.97      127.62      6.08 o 
   8   1   4      107.18      132.30     18.87 o 
   9   1   4        5.69       22.30     20.41 o 
  10   1   4      387.11      342.83     26.08 o 
  11   1   4        2.28       -0.35     25.86 o 
  12   1   4       24.52       41.20     27.75 o 
  13   1   4       13.49      127.21     31.64 o 
 -10   2   4      148.96      171.50     27.49 o 
  -9   2   4        8.08       13.12     24.13 o 
  -8   2   4      460.55      357.01     28.43 o 
  -7   2   4       77.69      170.00     15.54 o 
  -6   2   4      502.39      487.41     13.07 o 
  -5   2   4       66.23      117.88      8.80 o 
  -4   2   4      993.47      942.36     12.58 o 
  -3   2   4     1168.11     1566.83     19.10 o 
  -2   2   4      304.79      272.37     16.14 o 
  -1   2   4       35.86       28.46     12.25 o 
   0   2   4     9580.48     9738.76     49.68 o 
   1   2   4      129.12      126.68     12.85 o 
   2   2   4     4746.95     4693.84     31.60 o 
   3   2   4     1029.99      874.66     17.05 o 
   4   2   4     1408.85     1386.35     24.67 o 
   5   2   4     2152.93     2011.06     18.04 o 
   6   2   4      349.35      358.64      8.26 o 
   7   2   4     1386.96     1351.95     34.89 o 
   8   2   4       42.21       70.91     14.32 o 
   9   2   4      261.49      292.97     17.21 o 
  10   2   4       11.34       23.48     22.85 o 
  11   2   4      722.06      644.21     34.86 o 
  12   2   4      177.47      338.10     30.99 o 
  13   2   4        1.18       13.36     29.09 o 
 -10   3   4       10.90      121.21     29.60 o 
  -9   3   4      139.87       72.94     26.38 o 
  -8   3   4       79.08      440.77     20.26 o 
  -7   3   4      774.89      736.98     25.54 o 
  -6   3   4        0.63       51.34      9.24 o 
  -5   3   4      535.12      496.50     13.88 o 
  -4   3   4       93.12      172.99     14.93 o 
  -3   3   4       19.14      110.33      8.12 o 
  -2   3   4       17.84       36.70     14.02 o 
  -1   3   4     1970.27     2486.39     30.35 o 
   0   3   4       52.75       41.14     13.96 o 
   1   3   4    10432.60    12989.46     57.88 o 
   2   3   4      194.09      206.59     13.67 o 
   3   3   4      185.90      309.06      9.04 o 
   4   3   4      719.41      647.42     13.22 o 
   5   3   4      676.84      801.94     10.80 o 
   6   3   4      660.05      548.95      9.01 o 
   7   3   4      128.35      142.78     14.66 o 
   8   3   4     2135.46     2135.25     29.52 o 
   9   3   4       52.23       66.25     15.22 o 
  10   3   4     2053.67     2182.91     52.04 o 
  11   3   4      141.34      285.29     29.31 o 
  12   3   4      160.19      205.98     27.57 o 
  13   3   4       13.68      154.88     31.11 o 
  -9   4   4        9.13       42.37     18.13 o 
  -8   4   4      280.51      243.02     18.67 o 
  -7   4   4      418.50      534.92     31.94 o 
  -6   4   4       89.99       89.42      9.55 o 
  -5   4   4      204.17      216.50     11.73 o 
  -4   4   4      830.39      972.13     14.85 o 
  -3   4   4       20.67       72.22     11.03 o 
  -2   4   4    10808.30    14231.49     74.21 o 
  -1   4   4      553.25      681.82     20.78 o 
   0   4   4      680.26      748.84     20.39 o 
   1   4   4       14.53       13.46     12.33 o 
   2   4   4     3063.21     3541.53     32.76 o 
   3   4   4      455.77      450.21     14.78 o 
   4   4   4     1073.09     1233.22     26.01 o 
   5   4   4      135.41      101.69      6.57 o 
   6   4   4     5716.30     6990.75     56.05 o 
   7   4   4      248.50      257.62     14.01 o 
   8   4   4      236.62      312.49     15.98 o 
   9   4   4      492.07      691.48     20.65 o 
  10   4   4       17.04       30.21     15.64 o 
  11   4   4      317.51      492.95     37.19 o 
  12   4   4      202.13       98.20     18.71 o 
  13   4   4       75.11      167.61     31.17 o 
  -9   5   4       51.08       22.26     18.06 o 
  -8   5   4      332.64      394.97     22.50 o 
  -7   5   4      237.80      297.63     19.22 o 
  -6   5   4       19.49       31.15     13.98 o 
  -5   5   4      161.21      179.27     18.98 o 
  -4   5   4      815.81      633.72     17.04 o 
  -3   5   4     2271.76     3203.33     85.28 o 
  -2   5   4      659.38      688.33     63.73 o 
  -1   5   4     6177.81     8142.38     59.95 o 
   0   5   4     1349.73     1168.80     24.80 o 
   1   5   4     5016.89     5623.52     45.74 o 
   2   5   4        6.49       14.67     12.53 o 
   3   5   4     2300.94     2880.24     31.13 o 
   4   5   4        0.42       72.27     11.26 o 
   5   5   4     2019.02     2124.19     23.75 o 
   6   5   4        6.97      213.89      9.97 o 
   7   5   4      215.74      232.59      7.96 o 
   8   5   4       94.91      256.66     78.50 o 
   9   5   4      157.03      187.01     16.27 o 
  10   5   4       63.41      118.87     16.67 o 
  11   5   4     2013.48     1701.33     46.36 o 
  12   5   4        8.82      141.78     20.10 o 
  13   5   4       13.73       71.25     20.51 o 
  -8   6   4        7.02       34.86     22.64 o 
  -7   6   4      127.99      171.87     24.41 o 
  -6   6   4        4.18       35.41     15.46 o 
  -5   6   4      150.53      125.72     12.97 o 
  -4   6   4       87.08      229.89     16.25 o 
  -3   6   4      560.91      442.29     22.71 o 
  -2   6   4     1214.92     1396.50     59.99 o 
  -1   6   4     3101.51     3145.99     41.42 o 
   0   6   4      190.45      201.73     18.00 o 
   1   6   4        7.47       10.34     14.36 o 
   2   6   4     4496.11     4812.05     43.99 o 
   3   6   4     1810.17     2093.86     59.67 o 
   4   6   4      525.50      462.52     13.58 o 
   5   6   4       20.68       29.30      7.07 o 
   6   6   4     1612.48     1641.86     19.88 o 
   7   6   4       61.16      112.79      8.65 o 
   8   6   4       76.46       95.79      8.55 o 
   9   6   4      591.94      688.98     29.14 o 
  10   6   4      605.34      515.91     28.51 o 
  11   6   4       38.11       77.59     25.23 o 
  12   6   4       14.12       32.92     26.25 o 
  13   6   4        4.50       39.11     29.21 o 
  -8   7   4       26.32       43.75     18.74 o 
  -7   7   4        0.52       36.97     22.71 o 
  -6   7   4      308.67      323.19     48.31 o 
  -5   7   4        1.25        1.18     15.02 o 
  -4   7   4       90.87       81.27     15.28 o 
  -3   7   4      868.90      854.86     65.02 o 
  -2   7   4       42.37       47.30     10.43 o 
  -1   7   4      334.04      365.67     53.33 o 
   0   7   4     1134.24      991.17     27.72 o 
   1   7   4     1268.40     1253.11     29.23 o 
   2   7   4     3614.83     3936.42     42.80 o 
   3   7   4     4097.16     4105.10    134.89 o 
   4   7   4        4.45        3.83      7.56 o 
   5   7   4     1757.07     1677.65     65.33 o 
   6   7   4       11.37       19.75      7.77 o 
   7   7   4      662.59      692.86     17.74 o 
   8   7   4       94.76      104.50     11.40 o 
   9   7   4      433.74      439.25     26.18 o 
  10   7   4       13.71       43.24     23.39 o 
  11   7   4      166.10      172.98     27.07 o 
  12   7   4        9.37       -4.35     24.68 o 
  13   7   4       14.10       71.40     29.86 o 
  -7   8   4      127.39      132.03     25.99 o 
  -6   8   4        0.91       41.28     17.52 o 
  -5   8   4       13.08       -2.99     24.70 o 
  -4   8   4       56.80       56.18     25.58 o 
  -3   8   4      493.61      449.60     77.58 o 
  -2   8   4      396.54      321.57     66.02 o 
  -1   8   4       93.56       79.88     13.44 o 
   0   8   4      854.97      830.97     78.76 o 
   1   8   4      911.86      849.89     28.38 o 
   2   8   4     1768.45     1659.34    122.35 o 
   3   8   4      706.40      648.61     67.21 o 
   4   8   4      574.55      466.86     33.18 o 
   5   8   4      253.88      231.46     10.96 o 
   6   8   4      608.06      551.38     19.74 o 
   7   8   4      302.62      323.34     55.07 o 
   8   8   4      399.92      410.34     22.60 o 
   9   8   4       38.30       66.69     21.89 o 
  10   8   4      565.38      600.52     29.62 o 
  11   8   4        0.12        8.31     23.56 o 
  12   8   4        0.19       20.17     25.21 o 
  13   8   4        0.04       73.08     27.60 o 
  -6   9   4      237.26      234.64     42.12 o 
  -5   9   4      148.94      186.74     30.42 o 
  -4   9   4      241.90      258.87     29.77 o 
  -3   9   4       15.19       14.06     24.85 o 
  -2   9   4     1128.94     1313.88     38.58 o 
  -1   9   4        0.53       -0.47      8.72 o 
   0   9   4     1126.50      889.21    161.04 o 
   1   9   4        5.33       11.47      4.65 o 
   2   9   4     1081.38      870.14    118.54 o 
   3   9   4       26.92       22.00      7.87 o 
   4   9   4       55.38       53.20     12.18 o 
   5   9   4       82.39       42.62      9.56 o 
   6   9   4      402.96      354.76     19.71 o 
   7   9   4      284.31      269.17     21.09 o 
   8   9   4       89.90      120.99     33.44 o 
   9   9   4       37.17       65.49     22.62 o 
  10   9   4        1.14        3.68     22.63 o 
  11   9   4      176.42      282.11     29.04 o 
  12   9   4        8.49       23.07     25.94 o 
  13   9   4      210.37      245.08     32.45 o 
  -5  10   4      264.15      297.14     32.23 o 
  -4  10   4      109.09      113.38     30.20 o 
  -3  10   4      337.37      370.25     32.87 o 
  -2  10   4        5.05       14.26     25.59 o 
  -1  10   4      825.27      860.45     34.03 o 
   0  10   4      198.12      162.96     25.68 o 
   1  10   4     1900.42     1923.94     41.54 o 
   2  10   4        8.18       -0.15     21.56 o 
   3  10   4     1071.50      905.07    126.35 o 
   4  10   4       79.64       40.99      9.00 o 
   5  10   4      344.09      372.82     24.23 o 
   6  10   4       38.79       16.86     18.97 o 
   7  10   4      150.38      179.12     15.05 o 
   8  10   4      433.81      444.19     17.55 o 
   9  10   4       88.15       99.50     23.51 o 
  10  10   4      322.88      380.37     30.49 o 
  11  10   4        0.11       13.59     24.54 o 
  12  10   4      398.18      497.23     33.56 o 
  13  10   4       43.79       39.76     30.63 o 
  -4  11   4      112.11      109.20     30.70 o 
  -3  11   4       38.04       21.39     28.53 o 
  -2  11   4      153.48      191.42     29.82 o 
  -1  11   4      182.47      176.48     28.91 o 
   0  11   4      505.16      496.99     30.49 o 
   1  11   4      178.19      133.11     25.37 o 
   2  11   4     2363.22     2234.65     44.88 o 
   3  11   4       38.51       33.69     23.33 o 
   4  11   4      961.27      817.64     31.33 o 
   5  11   4      112.32       88.13     22.67 o 
   6  11   4     1099.19     1164.93     32.42 o 
   7  11   4        2.17      -17.92     17.92 o 
   8  11   4     1062.55     1063.20     22.52 o 
   9  11   4       95.10      136.18     27.23 o 
  10  11   4      120.48       89.54     26.75 o 
  11  11   4      493.58      493.52     33.42 o 
  12  11   4      152.92      159.98     29.47 o 
  -3  12   4       18.59       25.77     30.95 o 
  -2  12   4      276.43      234.23     32.62 o 
  -1  12   4      875.68      918.33     40.00 o 
   0  12   4      841.79      861.08     39.00 o 
   1  12   4      465.51      519.96     33.52 o 
   2  12   4      597.97      599.17     32.31 o 
   3  12   4     1325.35     1248.10     38.77 o 
   4  12   4      595.05      560.37     30.35 o 
   5  12   4      792.35      734.79     30.77 o 
   6  12   4      134.08      138.37     24.08 o 
   7  12   4     1850.71     1832.05     38.95 o 
   8  12   4       93.07       76.50     16.09 o 
   9  12   4      642.57      742.46     35.72 o 
  10  12   4       44.69       63.57     26.73 o 
  11  12   4       77.19       90.42     27.87 o 
  12  12   4       52.10       60.55     30.41 o 
  -2  13   4      108.16      154.02     34.30 o 
  -1  13   4      220.07      186.25     33.37 o 
   0  13   4      638.91      691.95     37.56 o 
   1  13   4      430.66      382.96     32.15 o 
   2  13   4      897.54      984.14     40.26 o 
   3  13   4        3.59      -14.10     25.11 o 
   4  13   4      205.61      215.61     29.28 o 
   5  13   4       64.77       44.62     23.00 o 
   6  13   4     1219.42     1138.67     35.50 o 
   7  13   4       53.18       59.13     22.56 o 
   8  13   4      399.15      389.64     20.12 o 
   9  13   4       11.89       23.27     26.81 o 
  10  13   4       54.17       59.86     27.83 o 
  11  13   4       25.11       38.22     28.66 o 
  -1  14   4      304.62      299.06     37.94 o 
   0  14   4      112.50       93.11     30.61 o 
   1  14   4      145.73      159.61     31.01 o 
   2  14   4       93.60       98.35     30.05 o 
   3  14   4      260.81      287.31     32.33 o 
   4  14   4       65.44       38.43     24.89 o 
   5  14   4      472.52      444.23     31.38 o 
   6  14   4       24.79       21.31     24.92 o 
   7  14   4      500.61      473.36     29.60 o 
   8  14   4      202.57      196.70     19.69 o 
   9  14   4      309.15      339.73     34.27 o 
  10  14   4       29.53       32.94     28.06 o 
   1  15   4      102.43      117.85     34.55 o 
   2  15   4       13.92       52.57     30.44 o 
   3  15   4      391.42      425.69     36.89 o 
   4  15   4      367.89      330.79     32.31 o 
   5  15   4      287.56      293.91     30.65 o 
   6  15   4      147.96      115.94     26.39 o 
   7  15   4      124.33      120.33     25.62 o 
   8  15   4      126.30      130.37     23.74 o 
   9  15   4       21.03       15.55     29.94 o 
   5  16   4        6.39       11.46     30.26 o 
  -4 -15   5       11.17       24.47     28.62 o 
  -3 -15   5      785.97      896.17     40.33 o 
  -2 -15   5        3.19       34.02     29.44 o 
  -1 -15   5      443.83      607.84     40.09 o 
  -7 -14   5      241.99      225.38     22.88 o 
  -6 -14   5      374.36      374.11     34.45 o 
  -5 -14   5      121.28       73.17     25.05 o 
  -4 -14   5      936.24      927.27     38.40 o 
  -3 -14   5        6.36        9.73     26.49 o 
  -2 -14   5      302.27      287.92     31.38 o 
  -1 -14   5        0.45       34.86     27.59 o 
   0 -14   5      660.52      645.19     39.14 o 
   1 -14   5        3.48      -16.29     30.40 o 
   2 -14   5      381.50      447.02     37.89 o 
  -8 -13   5      296.84      313.52     32.19 o 
  -7 -13   5      161.97      187.01     19.13 o 
  -6 -13   5      255.40      266.47     49.23 o 
  -5 -13   5      160.09      185.81     26.87 o 
  -4 -13   5       89.55       98.39     26.19 o 
  -3 -13   5      866.67      903.20     37.43 o 
  -2 -13   5        0.38       -7.81     25.26 o 
  -1 -13   5      692.36      719.68     35.66 o 
   0 -13   5        3.74       -2.59     26.73 o 
   1 -13   5      860.56      806.13     39.26 o 
   2 -13   5       44.81       38.88     30.09 o 
   3 -13   5      647.77      757.07     41.26 o 
   4 -13   5       14.11       21.98     31.62 o 
  -9 -12   5      106.17      135.11     30.46 o 
  -8 -12   5       20.67       36.30     24.02 o 
  -7 -12   5      277.55      263.09     18.19 o 
  -6 -12   5       22.54       26.31     15.56 o 
  -5 -12   5      656.91      607.75     29.75 o 
  -4 -12   5      243.43      253.02     25.57 o 
  -3 -12   5      246.97      254.69     28.12 o 
  -2 -12   5      170.54      170.82     27.68 o 
  -1 -12   5      290.05      268.12     29.27 o 
   0 -12   5      883.86      858.26     37.16 o 
   1 -12   5       34.68       34.42     28.07 o 
   2 -12   5      193.39      183.03     27.82 o 
   3 -12   5        3.13       14.91     26.82 o 
   4 -12   5      518.72      568.52     37.37 o 
   5 -12   5       39.19       53.75     28.74 o 
  -9 -11   5        0.46        5.34     24.58 o 
  -8 -11   5       10.47        0.33     23.64 o 
  -7 -11   5        2.45       14.26     15.17 o 
  -6 -11   5      340.35      335.73     19.36 o 
  -5 -11   5        2.67        0.64     20.80 o 
  -4 -11   5      555.11      500.89     28.11 o 
  -3 -11   5      102.61      105.92     24.13 o 
  -2 -11   5      758.38      676.70     31.29 o 
  -1 -11   5       12.23        6.56     22.79 o 
   0 -11   5      621.46      698.42     31.66 o 
   1 -11   5      131.84      106.12     26.26 o 
   2 -11   5      727.22      788.67     35.26 o 
   3 -11   5      397.04      406.68     31.34 o 
   4 -11   5      269.86      362.05     31.75 o 
   5 -11   5      152.41      146.48     29.26 o 
   6 -11   5       14.03       47.81     28.26 o 
 -10 -10   5       36.14       56.85     28.46 o 
  -9 -10   5       57.33       48.24     24.54 o 
  -8 -10   5       18.52       49.66     24.87 o 
  -7 -10   5        1.33       -7.30     11.32 o 
  -6 -10   5       23.38       18.45     10.78 o 
  -5 -10   5      300.78      321.01     21.81 o 
  -4 -10   5      345.74      253.17     24.06 o 
  -3 -10   5      199.38      186.84     24.72 o 
  -2 -10   5       40.09        9.40     22.85 o 
  -1 -10   5      233.47      272.68     27.09 o 
   0 -10   5       16.61       24.16     24.12 o 
   1 -10   5      957.51      948.32     33.06 o 
   2 -10   5      479.56      419.80     29.23 o 
   3 -10   5      552.98      589.50     30.71 o 
   4 -10   5      338.70      353.96     28.39 o 
   5 -10   5      353.97      422.08     31.94 o 
   6 -10   5      229.35      209.26     28.84 o 
   7 -10   5       22.82       42.17     19.60 o 
 -10  -9   5       16.84       45.99     26.09 o 
  -9  -9   5       39.91       35.23     22.80 o 
  -8  -9   5       70.68       55.58     15.64 o 
  -7  -9   5      156.33      139.98     12.27 o 
  -6  -9   5     1303.39     1247.51     23.53 o 
  -5  -9   5      469.22      446.52     20.47 o 
  -4  -9   5     1856.47     1980.11     20.77 o 
  -3  -9   5       16.90        8.51     21.65 o 
  -2  -9   5       31.34       42.55     22.08 o 
  -1  -9   5      146.09      138.11     24.30 o 
   0  -9   5      893.83      986.77     33.52 o 
   1  -9   5       87.66       49.59     22.87 o 
   2  -9   5      520.61      508.04     27.40 o 
   3  -9   5       13.28       31.03     23.07 o 
   4  -9   5      400.06      424.63     27.65 o 
   5  -9   5      139.79      108.30     25.20 o 
   6  -9   5       82.40       77.38     25.65 o 
   7  -9   5       86.74      166.07     32.98 o 
   8  -9   5      282.05      274.52     32.91 o 
 -10  -8   5       10.51       22.08     23.16 o 
  -9  -8   5      124.32       82.67     24.92 o 
  -8  -8   5      508.88      561.51     20.52 o 
  -7  -8   5      942.21     1003.11     21.03 o 
  -6  -8   5        0.30       11.33     10.90 o 
  -5  -8   5     2886.98     3116.73     38.68 o 
  -4  -8   5      114.94      121.51     13.55 o 
  -3  -8   5       23.00       31.25     20.98 o 
  -2  -8   5        0.89        7.87     20.13 o 
  -1  -8   5     2233.25     2274.68     39.35 o 
   0  -8   5      179.59      182.51     22.81 o 
   1  -8   5     1219.94     1211.69     33.25 o 
   2  -8   5      162.74      127.08     23.22 o 
   3  -8   5      436.71      459.97     27.68 o 
   4  -8   5      104.83      100.25     23.43 o 
   5  -8   5       28.99       28.02     22.92 o 
   6  -8   5        0.11       41.91     23.43 o 
   7  -8   5      658.17      640.44    127.57 o 
   8  -8   5       66.74       50.24     25.87 o 
   9  -8   5       73.70       39.00     29.80 o 
 -11  -7   5       58.68       55.49     27.14 o 
 -10  -7   5        2.94       23.58     23.74 o 
  -9  -7   5      125.39      120.45     17.13 o 
  -8  -7   5      265.54      209.33     16.89 o 
  -7  -7   5        6.88       23.09     11.11 o 
  -6  -7   5      159.23      174.64     16.25 o 
  -5  -7   5     1314.42     1259.19     28.46 o 
  -4  -7   5        7.23        4.59      9.85 o 
  -3  -7   5       13.60       16.44     18.56 o 
  -2  -7   5     1342.30     1360.27     31.49 o 
  -1  -7   5       17.48       13.46     17.93 o 
   0  -7   5     1081.32     1037.62     27.67 o 
   1  -7   5        0.02        3.73     12.84 o 
   2  -7   5      751.88      821.23     28.58 o 
   3  -7   5      159.95      116.33     21.95 o 
   4  -7   5      392.30      409.43     12.88 o 
   5  -7   5        0.14       10.64     20.76 o 
   6  -7   5     1789.55     1734.60     37.40 o 
   7  -7   5        0.92        5.74     15.76 o 
   8  -7   5      138.33       67.60     26.22 o 
   9  -7   5       17.68       23.09     27.25 o 
 -11  -6   5       42.35       20.98     26.83 o 
 -10  -6   5      199.11      211.70     26.59 o 
  -9  -6   5        2.47       14.61     15.83 o 
  -8  -6   5      548.22      578.03     46.05 o 
  -7  -6   5       51.08       55.82     10.83 o 
  -6  -6   5      214.13      219.89     14.31 o 
  -5  -6   5       22.90       32.89     10.02 o 
  -4  -6   5      772.68      702.36     55.85 o 
  -3  -6   5      410.95      438.47     21.07 o 
  -2  -6   5      798.75      773.91     24.14 o 
  -1  -6   5     1099.58     1158.47     28.31 o 
   0  -6   5      978.38     1144.89     27.47 o 
   1  -6   5     2866.72     2858.82     38.46 o 
   2  -6   5      541.85      499.13     21.68 o 
   3  -6   5     1374.30     1422.10     31.69 o 
   4  -6   5      224.98      271.77     10.90 o 
   5  -6   5     2092.78     2076.52     52.48 o 
   6  -6   5      541.93      525.72     27.93 o 
   7  -6   5     1382.64     1439.69     34.42 o 
   8  -6   5       43.08       13.79     24.20 o 
   9  -6   5       19.07       37.51     24.70 o 
  10  -6   5       25.60       52.28     19.44 o 
 -11  -5   5      139.19       82.14     26.97 o 
 -10  -5   5       27.08        3.20     21.80 o 
  -9  -5   5      434.98      408.19     20.98 o 
  -8  -5   5       19.22        6.76     14.87 o 
  -7  -5   5      565.33      596.75     21.81 o 
  -6  -5   5       77.77       99.44     12.19 o 
  -5  -5   5     1406.22     1324.95     24.46 o 
  -4  -5   5      236.51      272.92     13.09 o 
  -3  -5   5      286.14      238.94     14.48 o 
  -2  -5   5     1532.05     1638.15     28.02 o 
  -1  -5   5     1052.28     1039.99     24.24 o 
   0  -5   5     2239.81     2192.15     32.28 o 
   1  -5   5        3.44       -1.02     14.92 o 
   2  -5   5     2308.95     2221.47     33.20 o 
   3  -5   5        2.34        2.82     15.07 o 
   4  -5   5     2710.69     2708.49    108.80 o 
   5  -5   5      550.19      578.15     18.43 o 
   6  -5   5      691.77      668.32     15.60 o 
   7  -5   5        4.69       25.57     13.63 o 
   8  -5   5      248.21      198.18     26.24 o 
   9  -5   5       67.55      130.29     26.73 o 
  10  -5   5      148.60       92.01     25.62 o 
  11  -5   5       58.09       16.28     21.73 o 
 -11  -4   5        8.54       39.20     29.08 o 
 -10  -4   5      274.68      185.29     19.77 o 
  -9  -4   5      153.11      266.48     16.02 o 
  -8  -4   5      450.14      380.86     17.93 o 
  -7  -4   5      145.77      171.12     11.20 o 
  -6  -4   5      172.32      193.21     11.84 o 
  -5  -4   5        1.29       10.00      9.21 o 
  -4  -4   5     3154.79     3169.04     38.02 o 
  -3  -4   5        9.11       13.06      8.69 o 
  -2  -4   5      115.50       62.45      8.98 o 
  -1  -4   5      358.75      401.52     17.80 o 
   0  -4   5       64.81       83.59     14.28 o 
   1  -4   5     1346.37     1406.68     25.37 o 
   2  -4   5     1240.26     1318.84     25.25 o 
   3  -4   5     1371.28     1451.36     26.67 o 
   4  -4   5      370.27      427.30     11.29 o 
   5  -4   5     1212.37     1184.78     34.48 o 
   6  -4   5       87.67      109.29      9.20 o 
   7  -4   5      728.85      821.44     21.03 o 
   8  -4   5      238.44      182.70     14.81 o 
   9  -4   5      166.96      139.33     18.02 o 
  10  -4   5       51.38       16.77     17.04 o 
  11  -4   5      181.10      169.23     22.26 o 
 -11  -3   5        9.91        9.19     28.88 o 
 -10  -3   5        2.62       26.51     25.39 o 
  -9  -3   5      338.56      266.27     20.28 o 
  -8  -3   5      330.56      343.50     15.14 o 
  -7  -3   5      356.48      346.85     11.12 o 
  -6  -3   5       43.29       46.87      9.00 o 
  -5  -3   5     1817.12     1778.74     15.36 o 
  -4  -3   5      836.15      800.01     14.85 o 
  -3  -3   5     1297.13     1236.46     15.71 o 
  -2  -3   5       64.42       79.49      8.06 o 
  -1  -3   5     2514.89     2318.08     28.76 o 
   0  -3   5       13.32       14.82     13.00 o 
   1  -3   5     3590.28     3921.56     36.27 o 
   2  -3   5      471.12      394.92     15.95 o 
   3  -3   5     1212.16     1165.69     22.23 o 
   4  -3   5     1284.86     1222.72     47.66 o 
   5  -3   5     1842.91     1862.20     19.44 o 
   6  -3   5      601.05      587.51     27.60 o 
   7  -3   5       43.97       80.49      9.61 o 
   8  -3   5     1165.55     1222.18     18.32 o 
   9  -3   5      284.64      205.31     17.64 o 
  10  -3   5       59.06      103.28     18.75 o 
  11  -3   5        8.55       28.07     17.62 o 
  12  -3   5      119.60      192.26     32.67 o 
 -10  -2   5        0.95       41.47     25.00 o 
  -9  -2   5       40.10       82.05     17.54 o 
  -8  -2   5      326.24      252.61     17.45 o 
  -7  -2   5       65.59       67.60      9.59 o 
  -6  -2   5      265.94      220.72      9.97 o 
  -5  -2   5      284.63      293.91      9.33 o 
  -4  -2   5     1944.15     1997.29     16.43 o 
  -3  -2   5      194.05      118.05      7.06 o 
  -2  -2   5     1197.34     1079.96     15.87 o 
  -1  -2   5       28.91       20.37      4.68 o 
   0  -2   5     9137.12     9245.44     50.21 o 
   1  -2   5     2170.88     2126.68     26.22 o 
   2  -2   5     4639.16     4810.56     36.97 o 
   3  -2   5       17.72       44.73      7.56 o 
   4  -2   5      808.94      709.65     12.84 o 
   5  -2   5        1.70       13.16      6.73 o 
   6  -2   5     1483.20     1565.96     21.32 o 
   7  -2   5      146.67      171.94      8.60 o 
   8  -2   5      138.25      126.58     10.47 o 
   9  -2   5        0.69       45.95     15.16 o 
  10  -2   5        9.43       63.03     16.97 o 
  11  -2   5        0.53       19.26     26.26 o 
  12  -2   5      192.17      395.59     34.87 o 
 -10  -1   5       53.74       87.92     25.73 o 
  -9  -1   5       77.63       36.32     17.02 o 
  -8  -1   5      104.35      145.91     17.03 o 
  -7  -1   5       66.38      109.34     11.14 o 
  -6  -1   5       27.47       28.83     10.36 o 
  -5  -1   5      381.95      370.04      9.72 o 
  -4  -1   5       23.07       12.49      7.67 o 
  -3  -1   5     1666.88     1577.86     13.49 o 
  -2  -1   5      532.31      632.79     16.23 o 
  -1  -1   5     1632.24     1357.66      9.43 o 
   0  -1   5       98.10       68.33      3.51 o 
   1  -1   5     2155.31     2016.92     25.31 o 
   2  -1   5      121.47      127.25      6.59 o 
   3  -1   5     2777.99     2572.56     20.17 o 
   4  -1   5      818.08      913.94     12.97 o 
   5  -1   5     1291.72     1296.70     12.91 o 
   6  -1   5       27.63       32.65      6.40 o 
   7  -1   5      687.67      737.59     13.00 o 
   8  -1   5       12.74       44.84      8.09 o 
   9  -1   5       71.90       76.28     14.95 o 
  10  -1   5      244.70      141.68     24.67 o 
  11  -1   5        6.17       52.21     24.79 o 
  12  -1   5        0.65       22.27     27.11 o 
 -10   0   5      141.36      306.11     30.94 o 
  -9   0   5       68.71      104.89     25.92 o 
  -8   0   5       35.52       31.90     16.10 o 
  -7   0   5      157.37      206.27     12.19 o 
  -6   0   5      703.36      630.19     20.02 o 
  -5   0   5       30.97       37.57      9.36 o 
  -4   0   5     1136.66     1212.99     14.46 o 
  -3   0   5      160.57      111.24      9.22 o 
  -2   0   5      230.33      188.81      8.31 o 
  -1   0   5      434.40      509.68      6.83 o 
   0   0   5     4019.19     3626.22    148.52 o 
   1   0   5     1085.45     1118.51     20.25 o 
   2   0   5     2996.62     2436.54     63.84 o 
   3   0   5      273.34      221.95      4.72 o 
   4   0   5     1482.37     1256.91     16.15 o 
   5   0   5      624.95      548.30      8.17 o 
   6   0   5       52.74       73.30      6.14 o 
   7   0   5        0.80       12.75     10.67 o 
   8   0   5      105.64      156.44     13.68 o 
   9   0   5        3.38        9.26     20.84 o 
  10   0   5      586.77      453.44     27.97 o 
  11   0   5       17.51       75.85     25.02 o 
  12   0   5        5.98       66.50     26.68 o 
  13   0   5       42.07      125.77     31.70 o 
 -10   1   5        4.46       -1.69     25.29 o 
  -9   1   5      133.46      279.14     28.19 o 
  -8   1   5      160.20      198.93     17.54 o 
  -7   1   5      182.99      108.97     15.00 o 
  -6   1   5       54.94       47.66     10.54 o 
  -5   1   5      831.27      741.06     22.01 o 
  -4   1   5      632.89      559.69     11.16 o 
  -3   1   5     1573.16     1655.19     24.31 o 
  -2   1   5      135.06       81.10      6.66 o 
  -1   1   5     1275.27     1166.86     17.92 o 
   0   1   5      242.94      264.95      4.71 o 
   1   1   5     2677.88     2592.35     27.84 o 
   2   1   5      120.89       96.22     10.08 o 
   3   1   5        0.90       17.53      3.50 o 
   4   1   5      365.49      359.94      6.89 o 
   5   1   5       35.75      103.03      5.57 o 
   6   1   5       67.35       64.78      5.71 o 
   7   1   5     1656.64     1717.11     19.06 o 
   8   1   5      380.00      429.33     15.66 o 
   9   1   5       26.06       58.17     20.14 o 
  10   1   5      140.03       81.96     21.85 o 
  11   1   5      190.85      168.98     28.42 o 
  12   1   5        5.90       75.94     28.09 o 
  13   1   5       20.95       19.53     28.10 o 
 -10   2   5        4.40      102.31     27.61 o 
  -9   2   5       35.04       43.71     24.46 o 
  -8   2   5       92.40       45.35     17.22 o 
  -7   2   5      379.97      405.61     35.61 o 
  -6   2   5        9.15       12.36      8.64 o 
  -5   2   5      644.90      650.63     13.44 o 
  -4   2   5       36.09       63.51      7.68 o 
  -3   2   5      185.72      140.64      7.64 o 
  -2   2   5       15.58       36.84      7.29 o 
  -1   2   5     4727.57     4433.17     38.54 o 
   0   2   5      262.89      260.49     14.69 o 
   1   2   5     5703.48     5666.03     39.85 o 
   2   2   5      735.71      631.92     36.88 o 
   3   2   5     1044.31     1132.16     13.89 o 
   4   2   5      204.73      122.94      5.78 o 
   5   2   5      275.65      282.20      6.47 o 
   6   2   5      646.77      682.36     18.07 o 
   7   2   5       71.31       57.21      5.51 o 
   8   2   5      909.86      935.93     20.70 o 
   9   2   5       15.22       -4.46     20.05 o 
  10   2   5      536.64      473.29     28.05 o 
  11   2   5       97.89      182.24     27.10 o 
  12   2   5        8.69        1.72     24.65 o 
  13   2   5       21.96      110.91     31.71 o 
  -9   3   5        1.26       39.68     27.28 o 
  -8   3   5      164.13      159.18     26.54 o 
  -7   3   5      102.07       86.44     15.62 o 
  -6   3   5      193.80      193.10     12.90 o 
  -5   3   5       30.63       38.65      8.77 o 
  -4   3   5      835.08      766.09     13.64 o 
  -3   3   5      474.87      432.63     28.45 o 
  -2   3   5    11831.71    12102.56     67.50 o 
  -1   3   5        3.93        0.70     14.36 o 
   0   3   5     2797.95     2762.25     32.09 o 
   1   3   5      784.89      860.70     20.01 o 
   2   3   5     4536.24     4613.20     37.34 o 
   3   3   5        1.72       16.49      6.63 o 
   4   3   5       28.16       45.02      7.04 o 
   5   3   5     3906.52     3894.47     40.74 o 
   6   3   5      952.97     1029.75     28.31 o 
   7   3   5     2758.69     3006.90     22.15 o 
   8   3   5      608.88      562.55     15.56 o 
   9   3   5     1155.35     1193.68     45.38 o 
  10   3   5      487.55      490.11     27.01 o 
  11   3   5      625.41      500.08     30.91 o 
  12   3   5      137.76      231.32     29.00 o 
  13   3   5       46.56       61.59     29.37 o 
  -9   4   5       66.92       36.60     27.78 o 
  -8   4   5       49.48      203.87     20.56 o 
  -7   4   5      952.89      816.64     28.26 o 
  -6   4   5       21.09       50.39      9.68 o 
  -5   4   5      123.74      158.15     11.18 o 
  -4   4   5       20.78      155.10     10.88 o 
  -3   4   5     6816.91     7077.72    186.50 o 
  -2   4   5       46.01      162.25     19.65 o 
  -1   4   5    11834.33    14062.27     74.99 o 
   0   4   5       25.52      173.78     16.03 o 
   1   4   5     3749.10     4818.32     42.32 o 
   2   4   5      110.20      116.01     14.12 o 
   3   4   5     4257.00     4557.90     37.17 o 
   4   4   5      759.48      634.57     25.94 o 
   5   4   5     1438.09     1721.08     22.62 o 
   6   4   5     1703.06     1598.77     35.39 o 
   7   4   5       32.60       75.70      6.51 o 
   8   4   5     1523.73     1499.81     18.72 o 
   9   4   5       46.70       97.05     15.40 o 
  10   4   5      149.29      160.96     17.31 o 
  11   4   5      336.50      452.95     36.52 o 
  12   4   5      322.37      333.87     47.18 o 
  13   4   5       25.81       85.76     28.19 o 
  -8   5   5      178.12      128.00     18.08 o 
  -7   5   5       55.30      124.23     16.65 o 
  -6   5   5      343.85      296.83     18.64 o 
  -5   5   5      158.88      148.72     11.55 o 
  -4   5   5     3329.48     3895.70     48.38 o 
  -3   5   5        5.04       16.29     11.86 o 
  -2   5   5     4215.54     5127.07     53.03 o 
  -1   5   5      425.14      432.42     22.55 o 
   0   5   5      363.67      396.05     19.82 o 
   1   5   5      231.42      279.79     17.42 o 
   2   5   5     9937.36    12983.89     68.82 o 
   3   5   5        2.50        1.84     12.56 o 
   4   5   5     2748.99     3569.32     34.65 o 
   5   5   5      233.47      212.00      8.07 o 
   6   5   5     6797.48     8821.37     30.96 o 
   7   5   5      170.70      163.97      8.36 o 
   8   5   5       34.00       53.50      6.79 o 
   9   5   5      274.71      372.30     18.03 o 
  10   5   5     3183.65     3770.44     70.87 o 
  11   5   5      108.18      167.29     22.45 o 
  12   5   5      118.80       59.70     18.57 o 
  13   5   5       58.14      139.08     21.48 o 
  -8   6   5        5.29       39.63     27.63 o 
  -7   6   5       66.33       45.79     16.40 o 
  -6   6   5      380.53      391.85     18.87 o 
  -5   6   5       98.75      237.89     16.42 o 
  -4   6   5       29.61       26.34     17.02 o 
  -3   6   5     1529.68     1613.50     42.18 o 
  -2   6   5     1585.77     1416.41     67.04 o 
  -1   6   5      440.75      470.64     23.90 o 
   0   6   5       97.37       66.82     18.59 o 
   1   6   5      311.31      393.55     21.15 o 
   2   6   5      688.99      731.45     22.68 o 
   3   6   5     2900.73     3292.66     37.88 o 
   4   6   5      474.85      346.28     11.07 o 
   5   6   5     1351.88     1401.47     22.47 o 
   6   6   5      308.04      266.56     13.49 o 
   7   6   5      624.99      724.95     14.14 o 
   8   6   5      570.39      521.87     10.99 o 
   9   6   5     3664.43     4280.73     54.09 o 
  10   6   5      180.14      282.47     25.45 o 
  11   6   5      404.32      424.01     28.82 o 
  12   6   5       66.01      184.30     29.07 o 
  13   6   5       84.86       29.26     27.72 o 
  -7   7   5      186.56      165.12     24.93 o 
  -6   7   5        6.38       32.36     16.09 o 
  -5   7   5      113.37       90.56     17.47 o 
  -4   7   5      129.71      113.58     19.61 o 
  -3   7   5     1881.27     1582.29    137.89 o 
  -2   7   5      285.50      300.04     42.17 o 
  -1   7   5      125.40       89.35     22.86 o 
   0   7   5      280.95      291.33     22.61 o 
   1   7   5      631.57      513.68     23.20 o 
   2   7   5     1989.70     2035.11     35.31 o 
   3   7   5      379.73      443.50     21.18 o 
   4   7   5      960.80      962.63     33.23 o 
   5   7   5      125.31       90.10      9.63 o 
   6   7   5     1346.21     1299.83     18.27 o 
   7   7   5      908.31      786.36     23.87 o 
   8   7   5     1341.69     1428.73     23.12 o 
   9   7   5       37.16       43.34     21.72 o 
  10   7   5      920.03      916.80     32.66 o 
  11   7   5        0.22       44.14     24.15 o 
  12   7   5      266.56      206.79     28.59 o 
  13   7   5       27.54       81.71     29.34 o 
  -6   8   5      323.08      322.83     20.05 o 
  -5   8   5       27.02       30.11     16.38 o 
  -4   8   5       48.38       23.06     13.05 o 
  -3   8   5       31.02       41.54     20.71 o 
  -2   8   5      697.48      542.00     85.56 o 
  -1   8   5      182.10      202.04     30.27 o 
   0   8   5     1185.56     1076.37     33.06 o 
   1   8   5      324.68      341.23     25.44 o 
   2   8   5      246.11      189.93     22.14 o 
   3   8   5     1214.17     1168.48     30.81 o 
   4   8   5       28.94       18.99      8.43 o 
   5   8   5      438.80      383.55     12.64 o 
   6   8   5      158.12      158.14      9.88 o 
   7   8   5     1670.73     1658.66     26.00 o 
   8   8   5      169.48      163.54     10.87 o 
   9   8   5      633.54      602.29     28.36 o 
  10   8   5       51.85       48.54     22.83 o 
  11   8   5      338.00      404.62     30.09 o 
  12   8   5       10.51        5.30     25.01 o 
  13   8   5       25.62       64.92     28.43 o 
  -6   9   5       41.85       83.18     19.26 o 
  -5   9   5      107.81      116.82     29.11 o 
  -4   9   5       48.59       47.89     28.22 o 
  -3   9   5      738.73      711.10     34.24 o 
  -2   9   5       50.75       78.05     27.56 o 
  -1   9   5      389.66      323.43     69.79 o 
   0   9   5        0.67       11.69      9.37 o 
   1   9   5      578.88      547.92     28.98 o 
   2   9   5       33.64       32.34     21.91 o 
   3   9   5      430.51      360.34     34.45 o 
   4   9   5        0.54        2.75      8.06 o 
   5   9   5      329.70      335.74     31.04 o 
   6   9   5      351.53      303.72     17.72 o 
   7   9   5        0.70       -2.00      9.46 o 
   8   9   5      514.09      526.43     16.51 o 
   9   9   5      140.05      107.77     22.21 o 
  10   9   5      100.66      101.20     23.62 o 
  11   9   5       17.85       34.80     24.09 o 
  12   9   5       98.44      136.93     27.29 o 
  13   9   5       84.10       64.49     29.17 o 
  -5  10   5        9.00       16.60     30.33 o 
  -4  10   5      102.74       78.26     29.69 o 
  -3  10   5        0.02      -16.58     26.82 o 
  -2  10   5      912.04     1008.31     39.42 o 
  -1  10   5       26.97       26.41     24.02 o 
   0  10   5      654.98      719.70     33.19 o 
   1  10   5       62.38       57.64     23.22 o 
   2  10   5      969.71     1018.76     34.43 o 
   3  10   5      448.44      339.16     82.34 o 
   4  10   5      812.93      741.82    107.01 o 
   5  10   5      578.43      459.84     48.27 o 
   6  10   5      380.77      405.70     64.75 o 
   7  10   5       22.46       15.65     13.90 o 
   8  10   5       26.98       43.22     18.71 o 
   9  10   5       51.20       82.72     24.07 o 
  10  10   5       40.77       73.10     25.40 o 
  11  10   5      202.18      235.26     28.29 o 
  12  10   5       52.00       32.05     27.00 o 
  13  10   5       45.72      101.92     30.01 o 
  -4  11   5        3.21       27.11     29.46 o 
  -3  11   5       81.21       82.46     30.46 o 
  -2  11   5        0.17        1.22     29.23 o 
  -1  11   5      726.75      760.80     36.98 o 
   0  11   5        0.75        3.53     25.21 o 
   1  11   5      864.05      850.78     35.07 o 
   2  11   5      174.29      160.69     26.74 o 
   3  11   5      899.98      877.83     33.09 o 
   4  11   5       27.79       14.21      8.28 o 
   5  11   5      859.26      777.21     79.65 o 
   6  11   5      292.83      286.47     24.38 o 
   7  11   5      551.37      594.74     26.39 o 
   8  11   5      473.78      425.82     29.06 o 
   9  11   5      501.70      576.40     31.57 o 
  10  11   5       29.37       32.02     25.95 o 
  11  11   5        2.17       27.23     25.11 o 
  12  11   5       17.13       36.20     27.42 o 
  -3  12   5      189.63      220.84     35.09 o 
  -2  12   5      349.21      335.77     35.89 o 
  -1  12   5       33.09       21.82     29.23 o 
   0  12   5      298.80      307.50     31.06 o 
   1  12   5      519.30      475.46     34.31 o 
   2  12   5      578.94      673.86     36.14 o 
   3  12   5       10.18        8.96     24.44 o 
   4  12   5     1061.79     1061.51     35.07 o 
   5  12   5       34.61       46.76     23.11 o 
   6  12   5      668.02      650.08     29.28 o 
   7  12   5        2.99       -0.81     21.79 o 
   8  12   5      574.73      568.46     72.21 o 
   9  12   5      260.09      282.74     29.69 o 
  10  12   5       37.25       41.00     25.70 o 
  11  12   5       17.19       18.84     25.25 o 
  12  12   5      219.85      177.71     30.66 o 
  -2  13   5       40.05       53.67     33.57 o 
  -1  13   5      605.12      628.14     39.96 o 
   0  13   5      379.69      365.85     35.62 o 
   1  13   5      243.36      223.41     31.29 o 
   2  13   5       25.57       -5.87     26.31 o 
   3  13   5      387.35      361.76     32.82 o 
   4  13   5      263.56      244.43     28.28 o 
   5  13   5      579.95      599.26     32.57 o 
   6  13   5       40.42       29.13     22.78 o 
   7  13   5      485.65      452.57     27.81 o 
   8  13   5       19.91       19.53     16.41 o 
   9  13   5      125.04      164.76     27.40 o 
  10  13   5       11.51       29.80     27.36 o 
  11  13   5      196.39      214.41     31.02 o 
   0  14   5      163.20      231.02     37.04 o 
   1  14   5       22.37        2.62     31.27 o 
   2  14   5       45.00       22.97     28.19 o 
   3  14   5       87.18       45.50     29.00 o 
   4  14   5      669.81      577.63     34.41 o 
   5  14   5      145.41       88.27     25.78 o 
   6  14   5      122.06      136.59     27.29 o 
   7  14   5      139.20      129.42     25.20 o 
   8  14   5      119.37      116.82     24.58 o 
   9  14   5        3.19        5.30     28.09 o 
  10  14   5      269.66      320.48     33.08 o 
   2  15   5      436.99      484.47     38.50 o 
   3  15   5      149.89      116.68     32.26 o 
   4  15   5      374.65      371.80     35.95 o 
   5  15   5      246.59      229.99     30.27 o 
   6  15   5      276.75      259.36     30.06 o 
   7  15   5       47.67       54.84     24.32 o 
   8  15   5       83.79       67.05     24.14 o 
  -6 -14   6       21.79        7.34     18.71 o 
  -5 -14   6      438.22      414.86     31.68 o 
  -4 -14   6       24.55       50.23     27.67 o 
  -3 -14   6      342.21      377.08     32.96 o 
  -2 -14   6       34.34       39.99     28.00 o 
  -1 -14   6      291.89      377.38     34.58 o 
   0 -14   6       13.57       62.39     30.70 o 
   1 -14   6      313.65      323.93     35.25 o 
  -7 -13   6      206.99      213.62     55.20 o 
  -6 -13   6       83.97       75.65     17.02 o 
  -5 -13   6       83.59       40.57     21.84 o 
  -4 -13   6      241.95      189.51     25.30 o 
  -3 -13   6        2.28        5.84     23.55 o 
  -2 -13   6      456.11      449.14     32.45 o 
  -1 -13   6        7.35        3.99     24.97 o 
   0 -13   6      499.83      500.48     34.61 o 
   1 -13   6      117.17      104.94     31.00 o 
   2 -13   6      772.84      973.79     41.64 o 
   3 -13   6       62.95       42.21     31.51 o 
  -8 -12   6      187.95      141.88     28.79 o 
  -7 -12   6       16.94       25.35     15.74 o 
  -6 -12   6      624.63      545.05     45.67 o 
  -5 -12   6        5.82       33.87     24.63 o 
  -4 -12   6      251.62      237.93     28.81 o 
  -3 -12   6      512.40      467.32     30.67 o 
  -2 -12   6       75.79       82.12     24.85 o 
  -1 -12   6      493.98      522.29     32.78 o 
   0 -12   6        0.36      -12.94     25.72 o 
   1 -12   6      282.48      277.45     30.21 o 
   2 -12   6       22.37       33.77     27.67 o 
   3 -12   6      466.09      511.96     34.79 o 
   4 -12   6       24.12       19.68     29.22 o 
   5 -12   6      439.67      510.13     38.34 o 
  -9 -11   6      233.30      147.32     28.87 o 
  -8 -11   6       14.79       23.91     22.58 o 
  -7 -11   6      252.65      195.48     38.70 o 
  -6 -11   6       34.30       35.48     32.42 o 
  -5 -11   6      496.47      407.88     27.24 o 
  -4 -11   6        0.53      -22.01     22.01 o 
  -3 -11   6      670.91      633.74     32.32 o 
  -2 -11   6      316.27      308.23     27.65 o 
  -1 -11   6      499.03      512.43     30.90 o 
   0 -11   6      341.16      387.64     30.96 o 
   1 -11   6      449.15      481.26     31.70 o 
   2 -11   6     1121.23     1165.54     39.50 o 
   3 -11   6      137.82      134.37     29.07 o 
   4 -11   6      492.36      526.22     34.04 o 
   5 -11   6       40.57       72.09     28.44 o 
   6 -11   6      163.47      213.66     32.79 o 
  -9 -10   6       44.85       80.35     25.36 o 
  -8 -10   6       36.89       44.16     14.94 o 
  -7 -10   6        0.97        6.59     13.42 o 
  -6 -10   6      436.17      498.59     31.01 o 
  -5 -10   6       48.80       29.99     11.15 o 
  -4 -10   6      613.97      624.73     29.37 o 
  -3 -10   6      515.14      583.69     29.56 o 
  -2 -10   6      865.25      917.25     33.61 o 
  -1 -10   6      125.81      115.46     24.36 o 
   0 -10   6     1165.70     1206.30     37.21 o 
   1 -10   6      878.78      827.85     33.74 o 
   2 -10   6      557.03      559.07     30.67 o 
   3 -10   6      863.43      867.25     34.82 o 
   4 -10   6      623.96      750.18     35.93 o 
   5 -10   6      421.64      382.87     31.11 o 
   6 -10   6       24.39       13.02     27.74 o 
   7 -10   6      141.75      158.92     21.36 o 
 -10  -9   6       61.45      138.23     28.24 o 
  -9  -9   6      162.86      146.75     17.91 o 
  -8  -9   6       27.33       31.85     17.13 o 
  -7  -9   6       49.11       69.19     12.38 o 
  -6  -9   6        3.05        5.30     11.33 o 
  -5  -9   6     1339.38     1469.41     24.09 o 
  -4  -9   6       54.94       35.92     13.10 o 
  -3  -9   6        1.09       -1.76     22.92 o 
  -2  -9   6      920.19      979.81     32.99 o 
  -1  -9   6      738.52      763.30     21.93 o 
   0  -9   6      173.29      123.28     24.81 o 
   1  -9   6      933.08     1041.00     35.03 o 
   2  -9   6      450.64      414.22     28.29 o 
   3  -9   6      357.00      431.15     27.83 o 
   4  -9   6        0.32        1.15     22.81 o 
   5  -9   6      103.83      155.24     26.64 o 
   6  -9   6      112.74      127.38     26.01 o 
   7  -9   6       56.63       66.30     19.40 o 
   8  -9   6       24.59       38.95     28.76 o 
 -10  -8   6        1.87       27.79     24.36 o 
  -9  -8   6        0.31       28.19     15.43 o 
  -8  -8   6      205.43      188.50     18.23 o 
  -7  -8   6       22.11       13.94     11.82 o 
  -6  -8   6      501.03      517.77     18.40 o 
  -5  -8   6        9.15       40.09     11.53 o 
  -4  -8   6       31.55       24.64     11.28 o 
  -3  -8   6      556.15      616.46     28.71 o 
  -2  -8   6     1887.41     2033.72     40.18 o 
  -1  -8   6      150.37      137.45     23.32 o 
   0  -8   6      177.36      147.91     22.83 o 
   1  -8   6      389.86      370.50     26.62 o 
   2  -8   6      584.45      697.40     30.93 o 
   3  -8   6        1.12        2.90     23.00 o 
   4  -8   6      410.89      493.31     27.79 o 
   5  -8   6        5.24       15.32     22.90 o 
   6  -8   6      398.90      445.05     27.90 o 
   7  -8   6      208.88      164.52     31.05 o 
   8  -8   6      108.92       69.75     27.41 o 
   9  -8   6        3.69       -4.76     29.12 o 
 -10  -7   6       17.19       44.41     25.25 o 
  -9  -7   6       37.70        6.93     16.20 o 
  -8  -7   6       70.75       24.60     15.80 o 
  -7  -7   6      105.30      106.39     12.21 o 
  -6  -7   6      206.27      227.90     14.87 o 
  -5  -7   6      339.82      347.15     21.31 o 
  -4  -7   6       59.42       54.40     14.76 o 
  -3  -7   6      246.64      293.16     23.53 o 
  -2  -7   6      788.19      909.53     29.98 o 
  -1  -7   6     1143.63     1148.69     32.06 o 
   0  -7   6       60.62       63.11     20.03 o 
   1  -7   6     1739.28     1805.00     36.90 o 
   2  -7   6      204.85      145.48     21.69 o 
   3  -7   6       19.64       27.99     20.79 o 
   4  -7   6        8.16       12.49      9.29 o 
   5  -7   6     1646.68     1796.21     38.49 o 
   6  -7   6        8.99        1.86     14.95 o 
   7  -7   6      239.11      253.73     21.74 o 
   8  -7   6       19.79       21.58     23.00 o 
   9  -7   6        3.98       21.64     25.94 o 
 -10  -6   6      157.64       45.65     23.88 o 
  -9  -6   6        1.24       21.69     16.82 o 
  -8  -6   6       34.01       24.94     15.24 o 
  -7  -6   6      237.15      266.47     15.01 o 
  -6  -6   6      221.39      200.67     12.99 o 
  -5  -6   6      544.01      531.06     14.21 o 
  -4  -6   6      770.46      854.75     57.85 o 
  -3  -6   6       95.81       71.08     12.60 o 
  -2  -6   6      310.48      313.93     21.11 o 
  -1  -6   6      118.53      117.78     18.91 o 
   0  -6   6       79.15       85.91     18.15 o 
   1  -6   6      120.06      125.02     18.64 o 
   2  -6   6      517.77      546.80     24.10 o 
   3  -6   6       26.16       40.48     18.44 o 
   4  -6   6     2847.38     3162.00     45.34 o 
   5  -6   6       41.97       25.41     10.28 o 
   6  -6   6       32.42       58.64      9.94 o 
   7  -6   6      167.13      178.61     16.45 o 
   8  -6   6       13.01        6.49     24.13 o 
   9  -6   6      129.66      141.40     28.38 o 
  10  -6   6       14.89        8.93     19.97 o 
 -10  -5   6      381.23      389.34     29.18 o 
  -9  -5   6        0.50       21.38     16.37 o 
  -8  -5   6      269.38      247.77     19.97 o 
  -7  -5   6      227.42      194.62     19.45 o 
  -6  -5   6      290.02      309.20     12.80 o 
  -5  -5   6      380.45      388.51     16.33 o 
  -4  -5   6     1287.62     1264.39     47.12 o 
  -3  -5   6     1642.11     1699.30     72.67 o 
  -2  -5   6       44.80       17.37     16.51 o 
  -1  -5   6     1483.80     1474.56     29.10 o 
   0  -5   6      587.75      569.01     21.84 o 
   1  -5   6      809.45      764.31     23.38 o 
   2  -5   6      100.96      113.71     16.79 o 
   3  -5   6      967.66      907.97     26.39 o 
   4  -5   6        3.84       21.24     17.14 o 
   5  -5   6      700.78      715.82     15.79 o 
   6  -5   6       20.16       29.90      9.75 o 
   7  -5   6        0.62       16.76      9.76 o 
   8  -5   6       45.67       49.13     14.56 o 
   9  -5   6      193.09      161.34     26.69 o 
  10  -5   6       90.71      153.18     19.99 o 
  11  -5   6      153.53      105.23     27.08 o 
 -10  -4   6       58.26       40.50     25.42 o 
  -9  -4   6      138.65      115.96     14.37 o 
  -8  -4   6      106.74      135.21     13.70 o 
  -7  -4   6      417.95      412.75     19.41 o 
  -6  -4   6      119.49      127.70     11.46 o 
  -5  -4   6     1405.73     1332.15     20.47 o 
  -4  -4   6      370.25      295.73     17.72 o 
  -3  -4   6     1288.96     1122.14     36.77 o 
  -2  -4   6     2710.43     2709.07     72.34 o 
  -1  -4   6       47.81       81.61     15.17 o 
   0  -4   6     1910.24     1801.85     29.79 o 
   1  -4   6     1344.45     1509.20     27.57 o 
   2  -4   6     2367.61     2230.22     32.10 o 
   3  -4   6      235.77      245.40     17.19 o 
   4  -4   6     1353.93     1301.05     27.91 o 
   5  -4   6      497.60      560.42     21.74 o 
   6  -4   6        9.97       30.73      9.14 o 
   7  -4   6       44.32       56.97      9.90 o 
   8  -4   6      590.74      569.37     16.33 o 
   9  -4   6        0.10       11.92     16.16 o 
  10  -4   6       63.47       31.54     34.15 o 
  11  -4   6       11.12       57.40     21.06 o 
 -10  -3   6       90.97       44.75     26.05 o 
  -9  -3   6       61.47      141.08     31.33 o 
  -8  -3   6      617.26      537.44     16.91 o 
  -7  -3   6        3.89       20.50     11.66 o 
  -6  -3   6     1405.26     1324.53     17.39 o 
  -5  -3   6       78.59       82.04     11.74 o 
  -4  -3   6     3427.35     3351.29     54.89 o 
  -3  -3   6      198.81      202.76     24.75 o 
  -2  -3   6      634.17      436.89     11.19 o 
  -1  -3   6      155.52      156.68      8.52 o 
   0  -3   6     8146.98     8509.87     54.65 o 
   1  -3   6     4645.57     4937.37     42.58 o 
   2  -3   6     2352.53     2482.55     31.36 o 
   3  -3   6     2173.99     1931.01     28.90 o 
   4  -3   6        1.56       10.34      8.85 o 
   5  -3   6     1439.73     1388.73     18.21 o 
   6  -3   6      282.90      298.77     13.78 o 
   7  -3   6      273.92      272.11     16.06 o 
   8  -3   6      113.07       91.64      9.69 o 
   9  -3   6      297.96      235.40     28.89 o 
  10  -3   6       17.34       10.39     16.97 o 
  11  -3   6      131.49      105.23     18.61 o 
  12  -3   6      206.59      323.23     34.90 o 
 -10  -2   6       22.44       35.65     26.54 o 
  -9  -2   6      191.13      139.16     29.80 o 
  -8  -2   6       34.69       89.12     16.56 o 
  -7  -2   6      576.62      473.00     31.05 o 
  -6  -2   6        6.00       10.19      9.16 o 
  -5  -2   6      946.51      956.11     15.27 o 
  -4  -2   6      118.84       87.59      8.94 o 
  -3  -2   6     1943.86     1900.52     29.59 o 
  -2  -2   6      504.39      626.52     11.80 o 
  -1  -2   6     3308.62     3262.96     41.82 o 
   0  -2   6     1105.28     1082.99     22.36 o 
   1  -2   6     7657.71     8061.35     51.02 o 
   2  -2   6      271.87      200.40     14.64 o 
   3  -2   6     1020.58      886.29     14.17 o 
   4  -2   6     3890.97     3576.36     57.81 o 
   5  -2   6      499.63      490.25     13.30 o 
   6  -2   6      368.07      350.37     14.10 o 
   7  -2   6       35.57       56.35      8.36 o 
   8  -2   6     1223.26     1225.09     23.98 o 
   9  -2   6       22.29       24.38     15.04 o 
  10  -2   6       13.60       42.66     16.48 o 
  11  -2   6       41.12      110.66     26.55 o 
  12  -2   6       89.39       96.02     30.15 o 
 -10  -1   6        2.52       72.52     26.61 o 
  -9  -1   6       13.22       40.02     17.11 o 
  -8  -1   6      265.94      139.98     17.61 o 
  -7  -1   6      120.90      147.76     15.85 o 
  -6  -1   6        2.97       20.31     10.61 o 
  -5  -1   6        1.95        9.63     10.09 o 
  -4  -1   6     1395.87     1401.15     15.67 o 
  -3  -1   6       11.44       10.21      6.95 o 
  -2  -1   6       35.11       44.95      4.48 o 
  -1  -1   6      170.00      200.68      5.45 o 
   0  -1   6     4169.26     3709.33     33.96 o 
   1  -1   6       35.07       29.45      5.96 o 
   2  -1   6     2449.65     2421.23     42.01 o 
   3  -1   6      395.61      241.38      7.16 o 
   4  -1   6     3259.48     3204.43     22.46 o 
   5  -1   6      625.38      520.48     14.28 o 
   6  -1   6     3417.30     3636.66     34.10 o 
   7  -1   6      336.69      322.50      9.38 o 
   8  -1   6      194.47      206.81     13.58 o 
   9  -1   6        3.02       43.86     13.34 o 
  10  -1   6       29.88       29.08     22.48 o 
  11  -1   6      267.61      432.87     30.82 o 
  12  -1   6        1.52       46.52     26.58 o 
 -10   0   6       12.65       58.80     27.55 o 
  -9   0   6      118.27      222.66     41.51 o 
  -8   0   6      178.20      228.55     31.30 o 
  -7   0   6      297.03      210.09     16.24 o 
  -6   0   6      183.82      204.19     12.24 o 
  -5   0   6     1039.50     1006.94     16.07 o 
  -4   0   6      429.82      348.77     14.05 o 
  -3   0   6      426.00      393.34     20.34 o 
  -2   0   6      107.20      139.18      8.60 o 
  -1   0   6     1482.17     1309.63     13.96 o 
   0   0   6      753.45      615.77     18.90 o 
   1   0   6     1782.40     1640.06     24.73 o 
   2   0   6       35.83       15.59     11.09 o 
   3   0   6     4312.92     4259.01     14.86 o 
   4   0   6      882.89      871.29     11.95 o 
   5   0   6     1178.64     1178.38     14.04 o 
   6   0   6       31.35       44.42      7.14 o 
   7   0   6     2877.87     2940.55     19.82 o 
   8   0   6      669.49      643.64     17.94 o 
   9   0   6      376.71      377.41     27.10 o 
  10   0   6       68.95       93.85     22.97 o 
  11   0   6      273.18      159.48     25.69 o 
  12   0   6       44.87      110.62     26.30 o 
  13   0   6        0.32       61.87     29.81 o 
  -9   1   6      134.21      104.59     25.74 o 
  -8   1   6      303.71      167.59     17.78 o 
  -7   1   6       78.26      103.86     22.11 o 
  -6   1   6      125.51      127.91     11.30 o 
  -5   1   6      307.22      305.95     12.50 o 
  -4   1   6      784.26      810.22     16.66 o 
  -3   1   6      522.95      419.77     12.72 o 
  -2   1   6      609.96      625.21     45.18 o 
  -1   1   6        4.77       14.67      3.30 o 
   0   1   6     3566.92     3239.04     31.09 o 
   1   1   6       68.01       62.71     19.14 o 
   2   1   6     3914.23     3721.01     33.79 o 
   3   1   6      405.89      356.84     13.05 o 
   4   1   6        1.12       15.90      6.58 o 
   5   1   6       27.13       25.55      7.56 o 
   6   1   6     1554.74     1576.38     30.72 o 
   7   1   6       38.78       43.05      7.50 o 
   8   1   6      189.24      175.89      8.59 o 
   9   1   6      122.06      190.24     14.99 o 
  10   1   6      340.86      283.05     24.59 o 
  11   1   6      465.26      539.01     31.35 o 
  12   1   6        7.73       -3.19     25.57 o 
  13   1   6        7.85       86.86     28.97 o 
  -9   2   6       80.82      238.37     29.54 o 
  -8   2   6       12.58       18.97     15.53 o 
  -7   2   6      335.14      216.32     18.42 o 
  -6   2   6      483.44      496.63     17.70 o 
  -5   2   6       44.54       49.88      8.73 o 
  -4   2   6       67.75       82.76      8.12 o 
  -3   2   6      227.01      257.04      8.90 o 
  -2   2   6      971.59      854.70     11.16 o 
  -1   2   6      428.75      444.05     18.55 o 
   0   2   6      196.45      123.99     14.76 o 
   1   2   6     3194.17     3236.19     34.19 o 
   2   2   6      769.64      546.34     57.17 o 
   3   2   6      326.15      252.58      5.13 o 
   4   2   6      289.67      248.62      6.31 o 
   5   2   6     4157.10     4355.37     19.37 o 
   6   2   6      493.67      509.85     12.04 o 
   7   2   6     1182.51     1253.15     16.96 o 
   8   2   6      264.83      233.28     15.68 o 
   9   2   6       58.93       87.44     24.57 o 
  10   2   6       98.38       39.07     21.61 o 
  11   2   6       68.60       28.56     23.93 o 
  12   2   6       91.17      123.33     26.70 o 
  13   2   6        4.68      -14.07     27.64 o 
  -9   3   6       45.28       39.88     26.10 o 
  -8   3   6       41.93        6.74     30.48 o 
  -7   3   6      751.97      659.60     25.57 o 
  -6   3   6       13.67       34.89      9.45 o 
  -5   3   6      150.69      157.16      9.73 o 
  -4   3   6      335.94      337.26     10.19 o 
  -3   3   6     1899.18     1849.55     20.40 o 
  -2   3   6       74.66       77.30     18.16 o 
  -1   3   6     3210.41     2941.50     36.38 o 
   0   3   6     2870.85     2882.98     34.75 o 
   1   3   6     3639.68     3507.32     36.52 o 
   2   3   6     1361.30     1427.26     24.24 o 
   3   3   6        9.33        1.69      6.41 o 
   4   3   6     4974.60     4897.69     52.32 o 
   5   3   6       14.42       20.81      7.50 o 
   6   3   6     1855.13     1850.12     13.38 o 
   7   3   6        0.65        8.96      6.23 o 
   8   3   6     1267.19     1273.13     17.28 o 
   9   3   6      301.02      317.51     13.35 o 
  10   3   6       88.80      106.44     15.73 o 
  11   3   6      150.81      188.18     25.55 o 
  12   3   6       60.72       51.88     27.20 o 
  13   3   6        0.76       36.73     29.28 o 
  -8   4   6      252.31      185.48     28.68 o 
  -7   4   6        1.42       23.16     26.44 o 
  -6   4   6      424.35      360.62     24.21 o 
  -5   4   6        2.80       31.80      9.03 o 
  -4   4   6     4073.90     3898.63     31.71 o 
  -3   4   6      161.77      181.11     12.78 o 
  -2   4   6     3662.10     3864.53     46.29 o 
  -1   4   6      880.63     1084.53     28.73 o 
   0   4   6       21.75       11.80     15.16 o 
   1   4   6        1.73        1.55     14.47 o 
   2   4   6     4882.06     5039.45     44.11 o 
   3   4   6     1340.72     1337.20     24.47 o 
   4   4   6       54.83       83.37      8.71 o 
   5   4   6      603.20      496.80     10.64 o 
   6   4   6     1424.27     1506.28     29.63 o 
   7   4   6     1148.19     1100.80     25.59 o 
   8   4   6      537.05      447.39     17.30 o 
   9   4   6        5.34       50.48     11.75 o 
  10   4   6        8.89       38.43     15.77 o 
  11   4   6       40.30       63.92     16.29 o 
  12   4   6       10.89      117.26     18.80 o 
  13   4   6       13.92       17.53     28.62 o 
  -8   5   6       14.48       56.12     26.00 o 
  -7   5   6      145.23       82.65     16.46 o 
  -6   5   6       79.14      166.24     11.72 o 
  -5   5   6     1194.53     1130.89     22.08 o 
  -4   5   6       75.99       58.82     10.18 o 
  -3   5   6     1679.40     1835.45     38.95 o 
  -2   5   6      162.47      359.39     26.22 o 
  -1   5   6      890.36      845.32     26.58 o 
   0   5   6        2.92       19.03     16.96 o 
   1   5   6     1350.30     1365.37     28.82 o 
   2   5   6      446.01      537.67     20.86 o 
   3   5   6     2897.63     3442.37     38.17 o 
   4   5   6       95.36      113.36     14.94 o 
   5   5   6     1206.50     1393.43     23.66 o 
   6   5   6      133.51      151.86      8.34 o 
   7   5   6      520.32      673.38     19.24 o 
   8   5   6        1.30       73.51      8.34 o 
   9   5   6     2554.72     3064.26     32.71 o 
  10   5   6      204.78      279.17     17.53 o 
  11   5   6      311.87      252.62     18.32 o 
  12   5   6      183.11      284.23     20.94 o 
  13   5   6        0.03       65.52     26.64 o 
  -7   6   6       87.11      124.73     26.40 o 
  -6   6   6      285.64      231.30     21.92 o 
  -5   6   6       12.44       35.77     11.32 o 
  -4   6   6      338.59      377.10     16.65 o 
  -3   6   6     1634.37     1811.42     28.76 o 
  -2   6   6       17.25       38.96     22.44 o 
  -1   6   6      105.32      106.26     23.06 o 
   0   6   6     1406.87     1656.89     34.78 o 
   1   6   6        5.87       -2.54     17.72 o 
   2   6   6     5679.57     7174.36     58.36 o 
   3   6   6       16.29       16.78     16.92 o 
   4   6   6      802.28      923.44     23.76 o 
   5   6   6       78.71       84.74      8.21 o 
   6   6   6     3774.52     4900.73     52.55 o 
   7   6   6      505.94      530.47     19.88 o 
   8   6   6     3041.28     3604.31     41.42 o 
   9   6   6      426.90      584.21     33.90 o 
  10   6   6      514.37      548.26     27.73 o 
  11   6   6      139.36      185.80     25.43 o 
  12   6   6      291.69      225.19     27.16 o 
  13   6   6       77.63      189.81     29.75 o 
  -7   7   6       48.52       39.70     25.87 o 
  -6   7   6      404.72      463.26     20.70 o 
  -5   7   6       63.37       72.34     12.07 o 
  -4   7   6      334.77      281.74     17.88 o 
  -3   7   6        0.58       17.08     13.24 o 
  -2   7   6     1623.07     1371.08    110.12 o 
  -1   7   6      188.53      347.49     27.61 o 
   0   7   6     1738.13     1684.72     38.37 o 
   1   7   6      815.84      967.53     29.98 o 
   2   7   6      275.55      268.81     21.71 o 
   3   7   6     4631.93     5582.23     54.15 o 
   4   7   6       38.10       49.75     16.56 o 
   5   7   6      522.80      547.38     14.30 o 
   6   7   6       74.84      130.77      9.74 o 
   7   7   6     4398.83     5386.72     41.24 o 
   8   7   6      181.23      242.53     14.88 o 
   9   7   6     1061.49     1209.85     48.13 o 
  10   7   6        5.70      168.10     23.52 o 
  11   7   6       43.25       49.81     22.54 o 
  12   7   6       51.22      126.11     26.57 o 
  13   7   6       78.62       41.37     26.66 o 
  -6   8   6       23.37       64.82     27.79 o 
  -5   8   6      401.85      342.99     19.62 o 
  -4   8   6       32.28       11.10     14.98 o 
  -3   8   6     1078.56      850.24    109.99 o 
  -2   8   6        5.04       27.35     12.44 o 
  -1   8   6       84.81       71.28     12.22 o 
   0   8   6      387.59      386.31     28.91 o 
   1   8   6     1390.85     1404.18     37.08 o 
   2   8   6      354.52      365.44     26.40 o 
   3   8   6       89.06       58.48     20.95 o 
   4   8   6      438.57      417.22     44.03 o 
   5   8   6      288.89      305.84     12.50 o 
   6   8   6     3618.72     3576.70     62.96 o 
   7   8   6       17.23       30.86      9.94 o 
   8   8   6     1673.66     1691.59     42.42 o 
   9   8   6      118.61      175.81     15.43 o 
  10   8   6      210.27      232.16     24.90 o 
  11   8   6      133.36      251.61     27.01 o 
  12   8   6      468.39      354.36     29.40 o 
  13   8   6       34.40       45.76     26.65 o 
  -5   9   6        5.02       22.55     17.09 o 
  -4   9   6      157.85      145.43     30.03 o 
  -3   9   6       41.38       38.29     28.22 o 
  -2   9   6      956.49      946.72     37.37 o 
  -1   9   6       82.05       85.00     11.86 o 
   0   9   6       89.70       77.90     24.48 o 
   1   9   6        1.04        0.65     23.09 o 
   2   9   6       84.53       86.02     23.30 o 
   3   9   6      491.94      396.30     62.45 o 
   4   9   6      695.67      619.73     56.52 o 
   5   9   6      226.39      177.93     20.57 o 
   6   9   6       43.22       52.98     11.08 o 
   7   9   6     1918.37     2069.43     47.73 o 
   8   9   6      267.94      235.92     13.79 o 
   9   9   6      224.37      252.39     24.33 o 
  10   9   6       24.63       49.56     22.80 o 
  11   9   6      253.76      260.83     27.48 o 
  12   9   6       49.80       19.20     25.02 o 
  13   9   6      225.13      219.09     31.11 o 
  -4  10   6       28.36       21.91     28.69 o 
  -3  10   6      318.54      369.28     33.84 o 
  -2  10   6      227.53      256.76     31.73 o 
  -1  10   6      579.43      599.14     34.80 o 
   0  10   6       18.17        7.52     23.29 o 
   1  10   6      417.75      449.77     29.60 o 
   2  10   6      336.35      355.07     28.92 o 
   3  10   6      330.14      277.15     65.48 o 
   4  10   6       92.40       73.02     10.21 o 
   5  10   6      289.06      238.29     23.58 o 
   6  10   6      243.87      205.82     20.44 o 
   7  10   6      240.87      265.79     12.62 o 
   8  10   6       88.10       95.64     10.64 o 
   9  10   6       23.33       38.51     22.92 o 
  10  10   6        0.21       16.26     23.88 o 
  11  10   6       78.06       76.82     25.34 o 
  12  10   6      106.21      111.09     28.67 o 
  13  10   6       27.43       17.45     28.65 o 
  -3  11   6       27.78       32.04     29.51 o 
  -2  11   6      489.75      517.63     35.73 o 
  -1  11   6       26.90       -4.65     27.84 o 
   0  11   6      182.04      167.83     29.97 o 
   1  11   6      380.67      472.24     33.24 o 
   2  11   6      746.55      789.02     35.58 o 
   3  11   6      786.01      836.71     34.85 o 
   4  11   6      688.56      567.99     97.82 o 
   5  11   6      170.99      116.48     50.50 o 
   6  11   6      166.27      163.30     12.44 o 
   7  11   6       56.19       62.34     12.38 o 
   8  11   6      441.65      453.25     19.11 o 
   9  11   6       41.89       47.37     24.43 o 
  10  11   6       61.90       88.98     25.85 o 
  11  11   6        0.15       -0.77     25.46 o 
  12  11   6       14.60       -3.33     25.74 o 
  -2  12   6       10.94       16.02     32.57 o 
  -1  12   6      250.78      176.72     33.63 o 
   0  12   6        3.11      -16.02     28.82 o 
   1  12   6       54.26       26.32     27.43 o 
   2  12   6      139.64      127.95     28.74 o 
   3  12   6      523.01      570.85     34.78 o 
   4  12   6       17.01        3.84     24.00 o 
   5  12   6      751.45      798.93     32.99 o 
   6  12   6      711.66      578.14     85.87 o 
   7  12   6      590.26      574.69     28.67 o 
   8  12   6      430.10      403.69     19.67 o 
   9  12   6       34.57       82.57     26.26 o 
  10  12   6       13.55       14.66     24.48 o 
  11  12   6       88.17       73.96     26.78 o 
  12  12   6        0.13       -9.14     27.78 o 
  -1  13   6        1.79       18.08     32.83 o 
   0  13   6      301.35      324.51     36.19 o 
   1  13   6       10.87        9.48     28.02 o 
   2  13   6      373.62      343.74     32.11 o 
   3  13   6        0.50       16.70     27.34 o 
   4  13   6      876.63      992.95     40.79 o 
   5  13   6        4.90       -8.17     24.90 o 
   6  13   6      407.45      399.79     30.58 o 
   7  13   6       63.22       28.72     23.19 o 
   8  13   6      186.03      211.54     48.62 o 
   9  13   6       76.97      105.65     27.09 o 
  10  13   6      209.87      272.26     31.66 o 
  11  13   6        9.59        4.58     27.46 o 
   0  14   6        4.49      -25.05     34.98 o 
   1  14   6       26.52       42.44     31.25 o 
   2  14   6        0.29       32.11     32.22 o 
   3  14   6      452.15      420.11     35.91 o 
   4  14   6       79.05       73.56     29.79 o 
   5  14   6      281.94      263.42     30.89 o 
   6  14   6        0.12      -16.53     23.93 o 
   7  14   6      137.39      159.26     26.98 o 
   8  14   6       10.30       -2.02     22.44 o 
   9  14   6      311.49      333.20     33.51 o 
  10  14   6        6.90       29.69     28.24 o 
   3  15   6      184.30      206.21     34.78 o 
   4  15   6      366.18      360.00     36.43 o 
   5  15   6      110.83      120.53     30.42 o 
   6  15   6        1.06       -6.20     25.79 o 
   7  15   6        0.14      -12.03     24.63 o 
   8  15   6      278.32      204.75     28.14 o 
  -4 -14   7      343.94      376.64     32.24 o 
  -3 -14   7        0.32       10.73     28.67 o 
  -2 -14   7      122.15      170.28     32.83 o 
  -1 -14   7        0.71        4.77     29.99 o 
   0 -14   7      212.36      247.66     35.13 o 
   1 -14   7       58.47       83.85     32.45 o 
  -6 -13   7        2.17       11.90     17.50 o 
  -5 -13   7      229.46      195.48     23.19 o 
  -4 -13   7        2.23       17.99     26.50 o 
  -3 -13   7      181.46      148.29     27.01 o 
  -2 -13   7       40.21       48.95     26.33 o 
  -1 -13   7      482.32      534.92     33.23 o 
   0 -13   7       38.60       58.88     28.77 o 
   1 -13   7      493.87      505.17     37.56 o 
   2 -13   7       17.33       40.99     30.37 o 
   3 -13   7      287.71      384.57     36.99 o 
  -7 -12   7      151.86      118.87     17.29 o 
  -6 -12   7      179.19      141.46     17.44 o 
  -5 -12   7      204.28      123.75     18.29 o 
  -4 -12   7       29.34       20.60     25.17 o 
  -3 -12   7       23.26       -0.43     26.40 o 
  -2 -12   7      475.91      473.19     32.42 o 
  -1 -12   7        0.90      -16.01     25.61 o 
   0 -12   7      267.87      282.12     29.76 o 
   1 -12   7      133.88      143.06     28.15 o 
   2 -12   7      325.04      325.25     32.91 o 
   3 -12   7       55.96       67.94     29.42 o 
   4 -12   7       98.77      111.58     30.26 o 
  -8 -11   7       59.64       64.00     24.97 o 
  -7 -11   7       32.88       30.28     15.80 o 
  -6 -11   7      340.10      323.94     19.89 o 
  -5 -11   7      215.17      214.92     18.79 o 
  -4 -11   7       85.21       77.73     25.58 o 
  -3 -11   7      757.01      822.58     36.32 o 
  -2 -11   7      320.96      340.48     31.24 o 
  -1 -11   7       53.15       43.54     26.99 o 
   0 -11   7       31.82       16.25     26.92 o 
   1 -11   7      874.14      918.55     37.86 o 
   2 -11   7        2.97       -5.64     25.42 o 
   3 -11   7      288.46      316.69     29.91 o 
   4 -11   7        0.58       -5.10     25.53 o 
   5 -11   7      226.26      286.64     32.41 o 
   6 -11   7       75.32      103.01     30.62 o 
  -8 -10   7      109.54       62.81     35.62 o 
  -7 -10   7      249.20      256.25     22.63 o 
  -6 -10   7       58.29       78.33     12.43 o 
  -5 -10   7      414.22      494.63     18.94 o 
  -4 -10   7        0.98        6.00     15.40 o 
  -3 -10   7      689.26      775.85     32.29 o 
  -2 -10   7      952.90     1039.01     26.96 o 
  -1 -10   7     1102.70     1044.40     36.26 o 
   0 -10   7      776.31      819.59     34.05 o 
   1 -10   7      613.23      560.17     32.04 o 
   2 -10   7     1059.34     1135.68     38.60 o 
   3 -10   7       83.78      111.39     27.96 o 
   4 -10   7      108.03      134.05     29.16 o 
   5 -10   7      227.61      245.81     31.58 o 
   6 -10   7      125.45      165.77     28.43 o 
   7 -10   7       18.67       56.85     20.26 o 
  -9  -9   7       22.42       49.03     17.57 o 
  -8  -9   7      173.71      151.78     25.59 o 
  -7  -9   7       29.11       23.62     15.14 o 
  -6  -9   7      604.60      664.21     20.75 o 
  -5  -9   7      228.57      280.74     13.61 o 
  -4  -9   7      329.45      275.39     33.22 o 
  -3  -9   7      122.71      157.91     25.11 o 
  -2  -9   7      757.02      766.67     32.78 o 
  -1  -9   7      143.80      162.58     24.67 o 
   0  -9   7      297.93      289.16     26.04 o 
   1  -9   7      979.32      987.17     35.53 o 
   2  -9   7      127.57      148.17     26.10 o 
   3  -9   7       12.07        6.42     24.57 o 
   4  -9   7      179.65      188.86     25.63 o 
   5  -9   7      503.84      469.20     30.20 o 
   6  -9   7        3.51        8.37     26.13 o 
   7  -9   7       45.25       81.43     18.31 o 
   8  -9   7        0.03       26.09     27.94 o 
  -9  -8   7       31.04       25.66     16.38 o 
  -8  -8   7       12.17       43.20     16.26 o 
  -7  -8   7      339.76      291.62     48.02 o 
  -6  -8   7      256.11      264.33     18.72 o 
  -5  -8   7       53.97       48.46     12.04 o 
  -4  -8   7       75.16       98.81     15.17 o 
  -3  -8   7      379.41      413.77     28.59 o 
  -2  -8   7     1257.97     1466.20     38.19 o 
  -1  -8   7     1574.64     1646.13     39.28 o 
   0  -8   7        2.34        0.81     22.15 o 
   1  -8   7      948.74     1080.94     33.28 o 
   2  -8   7      402.02      380.37     25.39 o 
   3  -8   7      131.45      151.43     25.37 o 
   4  -8   7       29.72       46.46     24.07 o 
   5  -8   7      464.92      502.77     29.49 o 
   6  -8   7       20.82       44.01     23.52 o 
   7  -8   7       76.11       59.95     27.55 o 
   8  -8   7      356.39      307.99     30.09 o 
   9  -8   7       61.03       35.17     27.39 o 
  -9  -7   7        0.14        3.63     16.24 o 
  -8  -7   7       16.74       19.62     15.77 o 
  -7  -7   7      118.59      123.42     29.58 o 
  -6  -7   7      218.34      237.66     19.29 o 
  -5  -7   7       34.15       42.01     11.29 o 
  -4  -7   7     1102.51     1256.78     76.39 o 
  -3  -7   7      126.95      127.84     35.91 o 
  -2  -7   7     1883.45     1840.67     37.85 o 
  -1  -7   7      479.64      501.08     27.34 o 
   0  -7   7     1372.29     1443.15     35.80 o 
   1  -7   7      247.57      161.48     22.17 o 
   2  -7   7     1487.95     1534.38     36.58 o 
   3  -7   7      105.37       59.99     21.36 o 
   4  -7   7     2950.31     3365.72     50.32 o 
   5  -7   7      141.69       98.60     24.46 o 
   6  -7   7      479.16      454.14     42.32 o 
   7  -7   7      278.87      269.03     47.12 o 
   8  -7   7        5.64       -6.75     24.77 o 
   9  -7   7       46.30       44.18     27.33 o 
 -10  -6   7       88.25      148.24     19.66 o 
  -9  -6   7        1.58       10.64     15.61 o 
  -8  -6   7       37.93       44.67     15.77 o 
  -7  -6   7        8.13       28.81     14.65 o 
  -6  -6   7       27.04       42.76     11.65 o 
  -5  -6   7       11.67       20.90     11.84 o 
  -4  -6   7       72.32       57.38     12.88 o 
  -3  -6   7     1678.66     1679.31    100.56 o 
  -2  -6   7       29.25        4.01     18.61 o 
  -1  -6   7     1050.21     1049.97     29.91 o 
   0  -6   7       86.95       90.16     19.62 o 
   1  -6   7      746.49      791.71     27.94 o 
   2  -6   7      587.36      568.52     26.63 o 
   3  -6   7      663.66      674.62     28.07 o 
   4  -6   7      198.24      162.08     20.82 o 
   5  -6   7      662.89      761.43     52.57 o 
   6  -6   7      997.38      992.64     53.48 o 
   7  -6   7      159.41      161.04     25.15 o 
   8  -6   7      485.20      494.67     41.86 o 
   9  -6   7       10.03       17.09     22.71 o 
  10  -6   7       41.20       43.09     20.82 o 
 -10  -5   7       41.76       -2.98     17.96 o 
  -9  -5   7       16.85       44.49     20.31 o 
  -8  -5   7       30.19        8.84     15.29 o 
  -7  -5   7      403.96      390.18     18.30 o 
  -6  -5   7      777.14      804.58     23.82 o 
  -5  -5   7       11.56        6.95     10.71 o 
  -4  -5   7     1567.75     1485.14    114.08 o 
  -3  -5   7      542.09      456.66     30.23 o 
  -2  -5   7      438.59      438.14     14.10 o 
  -1  -5   7       60.77       72.48     18.35 o 
   0  -5   7     1134.68     1149.94     27.85 o 
   1  -5   7       74.73       75.74     17.19 o 
   2  -5   7      943.60      893.41     26.45 o 
   3  -5   7      268.87      231.14     20.90 o 
   4  -5   7      636.12      684.24     25.68 o 
   5  -5   7       17.58       25.49      9.09 o 
   6  -5   7      730.04      773.46     22.87 o 
   7  -5   7     1056.02     1162.65     63.63 o 
   8  -5   7      270.20      250.55     12.66 o 
   9  -5   7      271.58      273.60     26.54 o 
  10  -5   7       23.42       10.73     18.66 o 
  11  -5   7      154.98      200.33     41.48 o 
 -10  -4   7       36.23       10.98     27.99 o 
  -9  -4   7       77.33       26.11     16.88 o 
  -8  -4   7      291.69      300.22     44.34 o 
  -7  -4   7     1115.11      869.12     22.30 o 
  -6  -4   7      125.91      113.17     11.52 o 
  -5  -4   7     1350.22     1339.71     23.22 o 
  -4  -4   7      846.34      735.81     48.31 o 
  -3  -4   7     2732.84     2777.93     84.06 o 
  -2  -4   7      168.78      236.38     15.28 o 
  -1  -4   7     1675.62     1593.37     30.03 o 
   0  -4   7     1501.89     1518.35     29.29 o 
   1  -4   7     1965.48     1992.22     32.08 o 
   2  -4   7       82.92       80.75     15.21 o 
   3  -4   7      519.54      367.22     19.91 o 
   4  -4   7        1.28       10.62     16.45 o 
   5  -4   7       88.10       87.02     12.41 o 
   6  -4   7       51.30       78.53     16.88 o 
   7  -4   7      352.72      374.02     17.48 o 
   8  -4   7       45.93      115.41     11.10 o 
   9  -4   7      153.50      130.48     17.59 o 
  10  -4   7       45.65       64.51     35.42 o 
  11  -4   7      125.90       95.28     20.79 o 
 -10  -3   7       22.41       18.71     18.94 o 
  -9  -3   7      170.60      165.45     19.04 o 
  -8  -3   7       16.85       32.34     16.71 o 
  -7  -3   7      935.05      809.68     21.64 o 
  -6  -3   7      350.85      302.68     11.00 o 
  -5  -3   7      893.12      875.17     28.02 o 
  -4  -3   7      308.04      299.19     31.87 o 
  -3  -3   7     1091.56      972.43     20.83 o 
  -2  -3   7      955.80      968.24     52.04 o 
  -1  -3   7     2006.11     1793.04     17.24 o 
   0  -3   7     1051.91     1052.66     24.82 o 
   1  -3   7     2234.49     2336.14     32.94 o 
   2  -3   7       60.38       33.49     14.94 o 
   3  -3   7      792.69      685.70     21.36 o 
   4  -3   7      283.59      212.85     11.34 o 
   5  -3   7      329.27      343.66     60.51 o 
   6  -3   7       75.85       87.28      9.84 o 
   7  -3   7      336.68      314.82     14.31 o 
   8  -3   7      697.02      732.85     36.60 o 
   9  -3   7      230.66      189.45     13.13 o 
  10  -3   7       14.07       16.12     16.70 o 
  11  -3   7       92.24      194.04     19.87 o 
  -9  -2   7       21.20       76.99     18.71 o 
  -8  -2   7      564.18      503.13     36.02 o 
  -7  -2   7       31.53       20.28     15.19 o 
  -6  -2   7      220.30      228.29     12.65 o 
  -5  -2   7        0.19       25.78      8.91 o 
  -4  -2   7     2373.13     2272.47     19.14 o 
  -3  -2   7       21.99       12.83      9.80 o 
  -2  -2   7     3835.79     3678.91     24.25 o 
  -1  -2   7     1481.84     1563.42     15.17 o 
   0  -2   7     7820.53     8109.87     99.27 o 
   1  -2   7      655.23      548.99     19.84 o 
   2  -2   7      436.31      368.05      9.80 o 
   3  -2   7     1514.16     1316.58     18.04 o 
   4  -2   7      158.56      113.21     14.82 o 
   5  -2   7     1017.93      882.32     41.21 o 
   6  -2   7     1308.80     1356.04     15.99 o 
   7  -2   7      673.49      606.29     15.98 o 
   8  -2   7       65.36       90.70     10.67 o 
   9  -2   7      380.06      407.69     18.81 o 
  10  -2   7       30.98       50.80     16.50 o 
  11  -2   7      318.27      240.57     27.38 o 
  12  -2   7       83.72       17.53     29.09 o 
  -9  -1   7        0.83       25.21     17.92 o 
  -8  -1   7       35.86       74.87     16.37 o 
  -7  -1   7       58.65       58.66     15.75 o 
  -6  -1   7      270.84      273.33     13.02 o 
  -5  -1   7       27.58       52.19     10.80 o 
  -4  -1   7       55.56       38.58     11.80 o 
  -3  -1   7     2361.07     2212.31     21.85 o 
  -2  -1   7      644.03      616.42      9.62 o 
  -1  -1   7     2752.07     2592.79     34.18 o 
   0  -1   7      119.36       64.13      3.55 o 
   1  -1   7     2301.80     1717.17    135.00 o 
   2  -1   7     1198.09     1019.83     73.11 o 
   3  -1   7     4639.81     4492.58     24.94 o 
   4  -1   7     2140.49     1910.91     62.65 o 
   5  -1   7     1169.59     1176.79     13.12 o 
   6  -1   7     2458.75     2326.18     18.46 o 
   7  -1   7      522.81      505.90     10.56 o 
   8  -1   7     1094.18     1136.59     24.72 o 
   9  -1   7      178.28      131.71     23.17 o 
  10  -1   7      167.79      199.75     16.27 o 
  11  -1   7      239.24      111.42     26.99 o 
  12  -1   7      137.06      140.34     27.35 o 
  -9   0   7      316.69      389.55     21.79 o 
  -8   0   7      466.23      356.26     48.66 o 
  -7   0   7      414.23      462.42     20.06 o 
  -6   0   7       78.70       93.97     11.71 o 
  -5   0   7      527.39      499.42     13.95 o 
  -4   0   7      594.05      578.00     15.79 o 
  -3   0   7     1777.18     1637.98     22.19 o 
  -2   0   7     1048.48      945.13     14.24 o 
  -1   0   7      411.30      347.18      9.13 o 
   0   0   7     2768.14     2647.30     33.71 o 
   1   0   7      289.80      242.62     15.99 o 
   2   0   7     3497.29     3466.19     35.42 o 
   3   0   7     1440.42     1121.54     23.98 o 
   4   0   7     3673.27     3540.36    121.58 o 
   5   0   7      887.16      800.44     29.16 o 
   6   0   7     2782.88     2964.61     27.18 o 
   7   0   7      166.00      132.89      8.84 o 
   8   0   7       90.20       90.78     10.60 o 
   9   0   7     1074.09     1113.64     26.36 o 
  10   0   7     1223.20      969.95     57.06 o 
  11   0   7      363.23      290.43     27.23 o 
  12   0   7       62.44        2.79     25.02 o 
  13   0   7        8.31       24.67     30.47 o 
  -9   1   7        1.48       16.26     18.26 o 
  -8   1   7      478.13      474.79     21.40 o 
  -7   1   7      588.22      466.05     36.63 o 
  -6   1   7      782.97      757.88     24.74 o 
  -5   1   7       51.70       55.96     10.92 o 
  -4   1   7      624.06      520.66     15.81 o 
  -3   1   7     1438.21     1444.17     26.55 o 
  -2   1   7      686.95      597.92     12.73 o 
  -1   1   7     1053.19     1036.85     12.65 o 
   0   1   7      427.55      308.02     14.20 o 
   1   1   7      885.63      757.73     20.32 o 
   2   1   7      183.20      164.73      5.93 o 
   3   1   7      603.25      537.10     17.81 o 
   4   1   7      348.27      255.45      6.80 o 
   5   1   7     1671.69     1505.55     38.39 o 
   6   1   7      402.93      356.17     17.91 o 
   7   1   7     1212.61     1100.21     21.45 o 
   8   1   7      998.25      951.19     19.40 o 
   9   1   7       79.04       70.77     13.61 o 
  10   1   7      166.42      227.70     24.06 o 
  11   1   7      303.85      167.90     25.10 o 
  12   1   7      185.29      188.68     26.29 o 
  13   1   7        9.78       33.80     29.33 o 
  -9   2   7       77.63       88.59     19.00 o 
  -8   2   7      105.04       47.14     26.52 o 
  -7   2   7      214.24      210.74     27.40 o 
  -6   2   7      182.48      167.82     12.46 o 
  -5   2   7      183.62      197.50     12.28 o 
  -4   2   7      336.28      296.87     10.52 o 
  -3   2   7      237.25      223.25     11.70 o 
  -2   2   7      417.38      431.32      8.45 o 
  -1   2   7        5.05       15.26      4.72 o 
   0   2   7      866.09      803.34     22.43 o 
   1   2   7      150.38      101.26     14.95 o 
   2   2   7     1002.44      708.58    117.08 o 
   3   2   7       67.04       68.01      7.67 o 
   4   2   7     4111.52     4248.39     43.50 o 
   5   2   7      394.78      450.36     11.05 o 
   6   2   7      706.62      777.91     14.38 o 
   7   2   7       31.79       25.25      6.86 o 
   8   2   7      414.03      363.42     11.55 o 
   9   2   7      111.66      123.01     15.78 o 
  10   2   7      368.08      327.77     33.09 o 
  11   2   7       73.87      107.77     23.20 o 
  12   2   7       59.49       30.23     24.41 o 
  13   2   7       42.28      142.13     29.37 o 
  -8   3   7       90.37       56.32     17.51 o 
  -7   3   7       12.91       20.05     15.59 o 
  -6   3   7      177.29      182.74     17.30 o 
  -5   3   7       16.52       28.68      8.74 o 
  -4   3   7      446.52      452.85     11.01 o 
  -3   3   7      254.90      282.28     11.64 o 
  -2   3   7     1437.66     1411.47     16.89 o 
  -1   3   7     2962.79     2896.72     39.22 o 
   0   3   7       65.46       37.11     15.93 o 
   1   3   7      152.10      120.87     15.73 o 
   2   3   7     1880.10     1763.06     28.67 o 
   3   3   7     5799.92     6199.32     27.21 o 
   4   3   7      101.60       97.04      7.49 o 
   5   3   7     5101.77     5267.42    115.50 o 
   6   3   7      775.70      767.39      9.90 o 
   7   3   7      994.56     1011.45     36.90 o 
   8   3   7       86.97       91.39      7.68 o 
   9   3   7      173.83      176.60     11.97 o 
  10   3   7        0.01       11.44     11.34 o 
  11   3   7      245.72      239.06     25.54 o 
  12   3   7        0.47       46.69     27.80 o 
  13   3   7       40.96       75.30     27.35 o 
  -8   4   7        0.22        4.13     17.18 o 
  -7   4   7      117.26       73.93     43.26 o 
  -6   4   7        7.68       30.45     12.99 o 
  -5   4   7      273.88      268.81     13.40 o 
  -4   4   7      182.02      166.79     13.53 o 
  -3   4   7     1557.03     1440.79     20.37 o 
  -2   4   7      769.03      758.55     29.17 o 
  -1   4   7      164.31      109.87     19.15 o 
   0   4   7      480.59      514.60     22.99 o 
   1   4   7      697.38      542.63     21.65 o 
   2   4   7     3563.72     3725.50     40.90 o 
   3   4   7     1018.21      937.01     23.42 o 
   4   4   7      550.86      494.52     51.61 o 
   5   4   7      286.57      341.74     10.73 o 
   6   4   7      509.10      411.69      9.86 o 
   7   4   7       36.50       46.48      8.12 o 
   8   4   7      188.20      172.70     10.03 o 
   9   4   7        4.49       15.71     10.61 o 
  10   4   7       85.80      111.64     12.35 o 
  11   4   7       44.04       19.25     16.95 o 
  12   4   7      153.12      127.39     27.21 o 
  13   4   7      137.99      213.25     29.27 o 
  -7   5   7       28.51       88.53     38.21 o 
  -6   5   7      436.24      324.11     20.76 o 
  -5   5   7        4.43       14.00     12.04 o 
  -4   5   7      301.16      282.24     12.27 o 
  -3   5   7      194.05      339.59     19.61 o 
  -2   5   7      144.94      141.87     23.52 o 
  -1   5   7      197.32      218.04     22.68 o 
   0   5   7      410.47      381.69     23.32 o 
   1   5   7       47.46       59.41     18.86 o 
   2   5   7     1902.09     1962.03     33.55 o 
   3   5   7     1846.48     1851.40     31.94 o 
   4   5   7      969.75      906.56     23.66 o 
   5   5   7      615.15      496.57     18.98 o 
   6   5   7     1114.58     1219.43     18.11 o 
   7   5   7       15.21       24.88      8.41 o 
   8   5   7      599.73      682.19     18.83 o 
   9   5   7      353.72      369.41     16.25 o 
  10   5   7      341.76      304.12     16.00 o 
  11   5   7      312.80      314.37     23.92 o 
  12   5   7        0.01       31.96     18.10 o 
  13   5   7       32.90       44.54     19.04 o 
  -7   6   7       29.01       33.11     25.52 o 
  -6   6   7        7.44      100.39     14.18 o 
  -5   6   7      207.14      132.06     35.29 o 
  -4   6   7      123.37      193.77     12.23 o 
  -3   6   7        8.05       35.69     13.93 o 
  -2   6   7       75.40      365.27     27.51 o 
  -1   6   7     1146.62     1174.98     34.49 o 
   0   6   7      200.83      416.01     26.93 o 
   1   6   7     1628.82     1790.41     36.35 o 
   2   6   7      341.70      351.18     21.95 o 
   3   6   7     4926.32     6029.91     55.36 o 
   4   6   7      259.23      190.41     17.41 o 
   5   6   7      128.93      240.66     14.90 o 
   6   6   7      742.63      715.86     28.17 o 
   7   6   7     4709.41     5665.78     35.47 o 
   8   6   7      411.42      399.84     11.45 o 
   9   6   7      748.81      988.99     21.78 o 
  10   6   7      594.93      626.69     19.60 o 
  11   6   7        2.32       14.55     22.08 o 
  12   6   7      139.38      177.56     26.90 o 
  13   6   7        3.44       52.26     26.59 o 
  -6   7   7      156.06      121.90     24.52 o 
  -5   7   7      637.80      710.06    136.06 o 
  -4   7   7       11.96       15.31     11.59 o 
  -3   7   7      498.85      501.65     28.30 o 
  -2   7   7     1194.51     1317.48     83.53 o 
  -1   7   7        1.56       11.93     23.16 o 
   0   7   7     2068.78     2400.86     44.19 o 
   1   7   7      684.51      776.40     30.80 o 
   2   7   7     1984.34     2631.97     43.69 o 
   3   7   7       48.62       55.87     20.20 o 
   4   7   7     1566.68     2042.25     35.70 o 
   5   7   7        0.58        6.08     10.24 o 
   6   7   7     2062.34     2537.58     25.62 o 
   7   7   7      336.78      338.49     13.53 o 
   8   7   7       48.80       82.82      9.68 o 
   9   7   7       86.93      147.92     14.98 o 
  10   7   7      235.16      287.47     48.49 o 
  11   7   7       50.54       85.60     22.75 o 
  12   7   7       81.20       66.67     25.64 o 
  13   7   7       75.11      163.66     29.18 o 
  -5   8   7        0.12        6.51     27.88 o 
  -4   8   7      289.85      199.50     73.19 o 
  -3   8   7        0.74      118.69     15.74 o 
  -2   8   7      247.94      188.24     42.77 o 
  -1   8   7      581.06      837.70     35.24 o 
   0   8   7      671.74      577.55     32.26 o 
   1   8   7      646.12      770.75     31.57 o 
   2   8   7        0.07       22.73     23.14 o 
   3   8   7      957.42     1028.42     31.47 o 
   4   8   7      116.13      189.26     22.61 o 
   5   8   7      310.14      303.97     31.78 o 
   6   8   7        1.48       50.55     10.21 o 
   7   8   7     1941.67     2024.22     54.02 o 
   8   8   7      628.75      716.03     23.87 o 
   9   8   7      126.67      261.95     17.83 o 
  10   8   7      228.71      256.63     16.85 o 
  11   8   7      161.53      168.39     26.13 o 
  12   8   7        6.72      117.31     25.97 o 
  13   8   7        1.26       44.94     26.87 o 
  -5   9   7      222.99      253.78     32.88 o 
  -4   9   7       65.63      108.55     29.05 o 
  -3   9   7       13.31       10.76     27.89 o 
  -2   9   7      423.86      433.45     33.86 o 
  -1   9   7      140.78       90.25     14.72 o 
   0   9   7        1.43       22.80     23.39 o 
   1   9   7       14.07       14.53     22.46 o 
   2   9   7      191.02      205.31     26.23 o 
   3   9   7      491.36      421.40     28.98 o 
   4   9   7     1199.08      979.87    154.09 o 
   5   9   7       54.02       43.56     10.70 o 
   6   9   7      906.86      920.09     75.27 o 
   7   9   7      514.55      548.49     18.32 o 
   8   9   7      323.63      337.26     13.71 o 
   9   9   7       63.06       95.48     14.50 o 
  10   9   7      467.45      466.27     19.19 o 
  11   9   7       11.34       16.57     24.13 o 
  12   9   7      326.77      353.29     31.03 o 
  13   9   7        4.72       56.73     26.63 o 
  -4  10   7       30.97       52.44     29.34 o 
  -3  10   7       16.38       47.54     30.85 o 
  -2  10   7      247.39      268.83     32.88 o 
  -1  10   7        6.27       19.67     27.25 o 
   0  10   7       64.36       54.09     27.40 o 
   1  10   7       51.13       70.47     25.60 o 
   2  10   7      915.69      862.30     35.00 o 
   3  10   7      345.37      313.92     27.14 o 
   4  10   7      392.62      316.40     73.45 o 
   5  10   7      246.48      229.35     30.26 o 
   6  10   7      537.40      539.09     29.53 o 
   7  10   7       17.33       27.79      9.92 o 
   8  10   7      114.18      111.40     12.06 o 
   9  10   7       43.09       67.04     13.96 o 
  10  10   7      139.50      127.92     25.44 o 
  11  10   7      312.17      310.09     29.26 o 
  12  10   7       17.73       75.53     27.42 o 
  -3  11   7       54.64       73.58     32.63 o 
  -2  11   7        5.73       13.35     30.10 o 
  -1  11   7      199.08      219.59     32.52 o 
   0  11   7       43.80       81.84     29.06 o 
   1  11   7      334.46      287.49     31.05 o 
   2  11   7      188.76      231.14     29.30 o 
   3  11   7      559.41      548.69     31.86 o 
   4  11   7       99.87       63.60      9.27 o 
   5  11   7      293.27      234.20     26.82 o 
   6  11   7       56.79       41.15     11.73 o 
   7  11   7      378.63      409.72     18.43 o 
   8  11   7      214.27      205.37     14.65 o 
   9  11   7       59.52       84.08     24.14 o 
  10  11   7       19.99       41.32     25.01 o 
  11  11   7        5.39       -0.54     24.27 o 
  12  11   7       29.40       23.41     25.95 o 
  -2  12   7       41.77       60.02     33.85 o 
  -1  12   7       99.11      113.37     33.04 o 
   0  12   7      145.83      156.33     33.12 o 
   1  12   7      100.07       66.16     28.25 o 
   2  12   7      327.97      302.17     32.52 o 
   3  12   7      470.44      407.59     32.27 o 
   4  12   7      311.27      335.99     31.13 o 
   5  12   7      311.32      297.06     28.37 o 
   6  12   7      257.89      209.41     13.26 o 
   7  12   7      432.89      344.44     15.74 o 
   8  12   7      160.49      169.33     16.16 o 
   9  12   7      357.82      346.55     28.91 o 
  10  12   7       42.33       40.95     25.09 o 
  11  12   7       48.81       49.49     26.52 o 
   0  13   7       52.88       72.79     33.06 o 
   1  13   7      345.18      380.01     34.83 o 
   2  13   7       39.68       37.55     28.77 o 
   3  13   7      800.01      798.35     39.64 o 
   4  13   7      221.58      149.92     29.11 o 
   5  13   7      356.07      383.55     31.84 o 
   6  13   7      425.82      342.44     29.81 o 
   7  13   7      258.11      367.48     30.09 o 
   8  13   7       27.07       23.37     16.85 o 
   9  13   7       77.59      117.96     26.99 o 
  10  13   7       68.55       68.01     27.43 o 
  11  13   7        6.66       -2.26     27.43 o 
   1  14   7        0.26        9.36     32.16 o 
   2  14   7      417.50      478.57     38.65 o 
   3  14   7       74.52       89.00     32.25 o 
   4  14   7      457.94      423.99     36.11 o 
   5  14   7       10.60      -10.96     26.36 o 
   6  14   7       57.10       41.04     25.40 o 
   7  14   7        8.96      -13.93     22.01 o 
   8  14   7      291.71      242.62     26.33 o 
   9  14   7       76.68       62.54     28.82 o 
   4  15   7       42.46      -12.49     33.18 o 
   5  15   7       97.11       86.92     31.24 o 
   6  15   7        0.21      -17.38     27.38 o 
   7  15   7      352.81      290.06     30.97 o 
  -2 -14   8      227.99      244.05     33.35 o 
  -5 -13   8        1.81        0.67     18.26 o 
  -4 -13   8      103.02       94.44     28.93 o 
  -3 -13   8        6.85       -3.53     28.83 o 
  -2 -13   8      299.25      272.98     34.24 o 
  -1 -13   8        4.16        6.45     29.25 o 
   0 -13   8      295.60      303.62     32.84 o 
   1 -13   8       80.34       65.05     29.40 o 
   2 -13   8      190.12      269.96     34.40 o 
  -6 -12   8       57.77       33.15     16.01 o 
  -5 -12   8      192.88      175.17     25.78 o 
  -4 -12   8       27.16       12.13     25.34 o 
  -3 -12   8      423.33      432.32     32.79 o 
  -2 -12   8       36.84       10.19     26.51 o 
  -1 -12   8      208.82      179.40     28.76 o 
   0 -12   8        7.86        6.65     28.58 o 
   1 -12   8      153.09      138.83     30.14 o 
   2 -12   8       64.22       72.75     29.88 o 
   3 -12   8       20.30       17.23     29.20 o 
   4 -12   8      119.98      123.97     30.50 o 
  -7 -11   8        7.93       13.90     22.42 o 
  -6 -11   8      250.32      278.02     20.09 o 
  -5 -11   8        8.77       22.46     13.84 o 
  -4 -11   8      341.43      373.82     27.09 o 
  -3 -11   8       34.05       42.27     18.14 o 
  -2 -11   8      424.42      472.53     32.66 o 
  -1 -11   8        3.20       -1.38     25.27 o 
   0 -11   8      357.88      403.69     33.02 o 
   1 -11   8        7.11      -15.89     27.19 o 
   2 -11   8      346.53      324.35     31.13 o 
   3 -11   8       11.54       27.64     26.19 o 
   4 -11   8      128.94      191.69     30.50 o 
   5 -11   8       20.90       33.20     27.90 o 
  -8 -10   8        0.25       -1.32     15.90 o 
  -7 -10   8      212.00      193.51     46.00 o 
  -6 -10   8      227.01      230.91     18.05 o 
  -5 -10   8      363.41      354.10     31.11 o 
  -4 -10   8      412.27      350.60     61.83 o 
  -3 -10   8      277.78      327.27     29.58 o 
  -2 -10   8      228.11      178.26     28.36 o 
  -1 -10   8      281.39      268.95     28.23 o 
   0 -10   8      861.07      913.90     25.85 o 
   1 -10   8      955.53     1084.90     39.53 o 
   2 -10   8      126.31      105.43     28.91 o 
   3 -10   8      326.88      341.67     30.90 o 
   4 -10   8       63.26       73.84     28.16 o 
   5 -10   8      291.20      311.84     29.84 o 
   6 -10   8       16.47       52.72     29.26 o 
   7 -10   8      162.46      205.64     21.44 o 
  -8  -9   8        0.03        5.99     15.88 o 
  -7  -9   8      262.22      281.24     61.03 o 
  -6  -9   8       19.53       19.21     12.25 o 
  -5  -9   8      559.60      620.42     21.10 o 
  -4  -9   8       47.42       64.41     15.56 o 
  -3  -9   8      318.57      323.05     27.72 o 
  -2  -9   8      735.49      754.46     33.29 o 
  -1  -9   8      344.24      370.28     29.24 o 
   0  -9   8      173.02      193.24     25.93 o 
   1  -9   8      102.66      131.00     25.01 o 
   2  -9   8      309.33      398.53     28.73 o 
   3  -9   8       35.15       27.79     25.12 o 
   4  -9   8      430.42      523.01     33.26 o 
   5  -9   8        0.02       -8.40     25.39 o 
   6  -9   8      454.53      485.95     31.21 o 
   7  -9   8        5.30       16.68     17.89 o 
  -9  -8   8       34.06       92.36     18.21 o 
  -8  -8   8      336.27      268.26     18.41 o 
  -7  -8   8        4.77        6.58     15.27 o 
  -6  -8   8      193.28      227.75     18.31 o 
  -5  -8   8      190.76      215.58     17.26 o 
  -4  -8   8      778.17      798.97    108.42 o 
  -3  -8   8       59.77       71.63     14.38 o 
  -2  -8   8      255.99      265.45     26.93 o 
  -1  -8   8      268.52      318.74     28.07 o 
   0  -8   8      160.34      193.18     26.26 o 
   1  -8   8      188.19      234.23     26.13 o 
   2  -8   8      186.74      243.45     26.42 o 
   3  -8   8      491.63      505.32     27.45 o 
   4  -8   8       10.87       53.85     24.37 o 
   5  -8   8      392.54      440.69     30.91 o 
   6  -8   8       62.32       84.01     17.29 o 
   7  -8   8      540.58      585.89     92.39 o 
   8  -8   8       17.11        6.67     25.02 o 
  -9  -7   8       45.53       11.24     16.59 o 
  -8  -7   8       14.37       35.00     15.71 o 
  -7  -7   8        1.36        9.05     14.71 o 
  -6  -7   8        0.91       20.08     11.76 o 
  -5  -7   8      526.20      558.36     27.97 o 
  -4  -7   8        0.66       14.98     13.24 o 
  -3  -7   8     2152.07     2195.08    142.98 o 
  -2  -7   8      239.41      202.63     25.31 o 
  -1  -7   8     2197.47     2361.23     43.45 o 
   0  -7   8        0.76       -1.66     22.26 o 
   1  -7   8     1365.73     1465.25     38.48 o 
   2  -7   8     1227.16     1342.03     37.23 o 
   3  -7   8      346.40      340.65     25.97 o 
   4  -7   8      327.44      329.16     24.77 o 
   5  -7   8      611.27      748.98     32.04 o 
   6  -7   8      464.26      442.09     56.78 o 
   7  -7   8       36.95       39.74     16.11 o 
   8  -7   8      331.54      368.89     92.93 o 
   9  -7   8      157.14      122.80     27.52 o 
  -9  -6   8       19.65       35.84     35.50 o 
  -8  -6   8       23.64       43.15     16.22 o 
  -7  -6   8      527.72      560.05     36.94 o 
  -6  -6   8      399.15      451.77     26.03 o 
  -5  -6   8        4.56       -4.28     12.57 o 
  -4  -6   8     3138.91     3264.33    166.25 o 
  -3  -6   8      258.33      186.30     42.04 o 
  -2  -6   8       22.79       23.51     11.90 o 
  -1  -6   8      246.17      262.33     23.98 o 
   0  -6   8     1746.93     1823.82     37.40 o 
   1  -6   8       62.01       38.69     20.78 o 
   2  -6   8     1847.91     1926.19     39.40 o 
   3  -6   8     1628.19     1673.46     37.83 o 
   4  -6   8      520.97      532.47     26.86 o 
   5  -6   8      933.59      905.81     30.70 o 
   6  -6   8      233.93      232.77     17.08 o 
   7  -6   8      860.46      878.16    136.83 o 
   8  -6   8       52.05       67.16     16.32 o 
   9  -6   8        5.03       11.80     24.44 o 
  10  -6   8        2.22       22.20     18.88 o 
  -9  -5   8        5.34       29.60     17.79 o 
  -8  -5   8      260.14      289.62     18.87 o 
  -7  -5   8      612.21      498.74     65.57 o 
  -6  -5   8      102.60       60.66     11.78 o 
  -5  -5   8     1069.94     1070.62     21.05 o 
  -4  -5   8      208.25      153.98     27.13 o 
  -3  -5   8      414.73      428.23     52.51 o 
  -2  -5   8        0.69        2.35     10.60 o 
  -1  -5   8     1059.40     1088.42     30.20 o 
   0  -5   8      117.88       86.15     20.27 o 
   1  -5   8      427.90      376.20     22.94 o 
   2  -5   8      964.51      991.69     30.01 o 
   3  -5   8     1392.76     1502.89     34.14 o 
   4  -5   8      471.94      422.48     25.07 o 
   5  -5   8       35.48       27.54     13.51 o 
   6  -5   8      474.69      466.93     15.45 o 
   7  -5   8      485.02      542.16     24.08 o 
   8  -5   8      389.14      459.39     14.75 o 
   9  -5   8      139.30      100.14     24.27 o 
  10  -5   8      117.07      134.25     20.59 o 
  -9  -4   8       63.84       72.20     28.30 o 
  -8  -4   8      134.50       70.73     16.29 o 
  -7  -4   8        1.15       14.50     15.05 o 
  -6  -4   8     1716.42     1610.47     21.17 o 
  -5  -4   8       24.64       21.21     15.31 o 
  -4  -4   8      743.41      667.89     58.95 o 
  -3  -4   8        6.72       -0.11     10.72 o 
  -2  -4   8      934.22      900.60     28.44 o 
  -1  -4   8        5.72        8.99      9.24 o 
   0  -4   8     2599.16     2513.03     37.95 o 
   1  -4   8      578.37      543.74     23.82 o 
   2  -4   8     2587.08     2543.49     37.60 o 
   3  -4   8        4.10        2.82     16.89 o 
   4  -4   8       50.19       28.66     17.07 o 
   5  -4   8       88.40       89.64     13.11 o 
   6  -4   8     2875.59     2942.00     28.83 o 
   7  -4   8      356.50      372.63     14.63 o 
   8  -4   8      936.67      924.04     57.26 o 
   9  -4   8       16.30       55.96     12.57 o 
  10  -4   8       61.53       18.22     17.17 o 
  11  -4   8      201.95      243.63     35.21 o 
  -9  -3   8       75.08       21.70     18.18 o 
  -8  -3   8       62.06      103.19     17.52 o 
  -7  -3   8      364.52      241.84     27.69 o 
  -6  -3   8      229.31      217.99     13.03 o 
  -5  -3   8      349.24      333.84     17.28 o 
  -4  -3   8      382.04      339.44     14.47 o 
  -3  -3   8      550.09      545.03     14.35 o 
  -2  -3   8     1717.41     1639.97     18.85 o 
  -1  -3   8      627.46      587.21     26.95 o 
   0  -3   8     1326.65     1198.51     32.44 o 
   1  -3   8     1580.74     1575.38     30.56 o 
   2  -3   8       73.86       38.35     16.60 o 
   3  -3   8      705.24      620.24     13.59 o 
   4  -3   8        7.02       10.75     10.12 o 
   5  -3   8     1265.64     1149.00     56.21 o 
   6  -3   8       98.82      124.86     13.43 o 
   7  -3   8     1149.86     1047.18     25.15 o 
   8  -3   8       37.97       42.43      9.37 o 
   9  -3   8      594.42      500.26     30.38 o 
  10  -3   8      146.80      149.91     16.71 o 
  11  -3   8        3.78       51.25     19.15 o 
  -9  -2   8      113.39       89.54     21.36 o 
  -8  -2   8        0.77       51.69     17.05 o 
  -7  -2   8      485.88      473.03     31.37 o 
  -6  -2   8       97.05       92.66     12.15 o 
  -5  -2   8      352.46      363.29     15.42 o 
  -4  -2   8       12.00       18.91     14.51 o 
  -3  -2   8     2981.80     2786.35    113.61 o 
  -2  -2   8     1159.16     1201.63     35.23 o 
  -1  -2   8     2569.32     2435.77     20.67 o 
   0  -2   8      756.35      578.56     13.59 o 
   1  -2   8     2044.63     1825.75     74.48 o 
   2  -2   8      598.17      543.69     21.19 o 
   3  -2   8       84.00       64.80      8.27 o 
   4  -2   8      785.35      688.66     22.19 o 
   5  -2   8        4.22       10.68     10.26 o 
   6  -2   8     1996.03     2081.18     23.74 o 
   7  -2   8       20.35       28.74      8.13 o 
   8  -2   8      384.74      345.36     15.45 o 
   9  -2   8       47.34       98.26     12.16 o 
  10  -2   8      237.81      182.08     36.90 o 
  11  -2   8        2.11       -3.50     24.10 o 
  12  -2   8      211.83      126.27     28.28 o 
  -9  -1   8        0.74       46.82     18.81 o 
  -8  -1   8      205.25      178.32     18.88 o 
  -7  -1   8        7.94       35.75     15.93 o 
  -6  -1   8      133.89      143.97     12.44 o 
  -5  -1   8      319.84      287.91     16.84 o 
  -4  -1   8     1623.18     1577.43     21.88 o 
  -3  -1   8       52.32       72.43     11.19 o 
  -2  -1   8     2475.20     2424.92     36.85 o 
  -1  -1   8     1002.39      991.50     26.05 o 
   0  -1   8     1339.34     1205.94     27.54 o 
   1  -1   8     2336.38     2307.87     33.91 o 
   2  -1   8     1997.56     1869.53     15.21 o 
   3  -1   8     2219.39     2097.88     57.02 o 
   4  -1   8     1269.07     1225.07     25.00 o 
   5  -1   8     1388.68     1234.68     13.58 o 
   6  -1   8      769.84      721.60     17.16 o 
   7  -1   8     1012.73      984.14     49.57 o 
   8  -1   8       78.41       85.67      9.79 o 
   9  -1   8      626.72      674.66     39.84 o 
  10  -1   8      216.82      130.85     16.13 o 
  11  -1   8       57.04       49.13     23.43 o 
  12  -1   8       59.49       27.39     24.70 o 
  -9   0   8        2.47       28.46     18.27 o 
  -8   0   8      450.08      512.91     68.26 o 
  -7   0   8      431.42      378.24     37.27 o 
  -6   0   8      206.60      228.55     13.23 o 
  -5   0   8      420.85      357.11     13.54 o 
  -4   0   8        0.52       17.03     12.44 o 
  -3   0   8     1434.26     1389.73     19.28 o 
  -2   0   8       12.50       17.33      9.65 o 
  -1   0   8      780.81      738.83     14.84 o 
   0   0   8      450.61      386.84     20.15 o 
   1   0   8     1591.21     1529.01     29.05 o 
   2   0   8      645.76      577.32     20.54 o 
   3   0   8     1555.01      986.91     75.04 o 
   4   0   8      441.27      325.29     17.34 o 
   5   0   8      932.30      817.54     13.30 o 
   6   0   8      856.67      707.27     21.37 o 
   7   0   8      863.54      888.63     32.38 o 
   8   0   8      384.24      385.99     19.93 o 
   9   0   8      380.94      349.26     35.95 o 
  10   0   8      156.00      195.32     17.33 o 
  11   0   8      384.82      299.25     18.61 o 
  12   0   8        0.10        5.53     25.13 o 
  -8   1   8      192.33      114.82     18.61 o 
  -7   1   8      236.91      300.93     21.26 o 
  -6   1   8      131.30      122.26     12.81 o 
  -5   1   8      441.39      439.40     14.08 o 
  -4   1   8      470.44      452.53     15.85 o 
  -3   1   8     1979.78     1900.08     22.75 o 
  -2   1   8      940.06      898.63     30.18 o 
  -1   1   8       77.72       49.44      8.13 o 
   0   1   8      510.83      371.85     15.15 o 
   1   1   8        0.37       -2.01     15.71 o 
   2   1   8      659.82      571.84     20.48 o 
   3   1   8      108.57       99.22     15.42 o 
   4   1   8       50.62       36.58      4.47 o 
   5   1   8       13.77        2.12      8.15 o 
   6   1   8      654.66      603.85     42.79 o 
   7   1   8      266.36      250.94     18.12 o 
   8   1   8      467.17      472.37     27.10 o 
   9   1   8     1050.41      981.27     92.58 o 
  10   1   8      452.84      400.92     21.70 o 
  11   1   8       26.15       65.28     17.66 o 
  12   1   8       64.26       20.74     25.07 o 
  13   1   8      149.81      188.40     30.08 o 
  -8   2   8       63.38       51.52     38.01 o 
  -7   2   8        2.71       30.36     15.92 o 
  -6   2   8      235.78      287.72     14.64 o 
  -5   2   8       67.76       70.55     11.77 o 
  -4   2   8        0.20        7.38     12.57 o 
  -3   2   8      742.40      764.43     41.32 o 
  -2   2   8     1660.39     1469.94     14.90 o 
  -1   2   8      138.63      116.89      9.26 o 
   0   2   8      241.37      171.84      7.46 o 
   1   2   8      263.92      151.55     14.73 o 
   2   2   8       55.63       23.11     15.85 o 
   3   2   8      954.69      614.18    126.57 o 
   4   2   8       69.90       90.85      6.61 o 
   5   2   8     2224.90     2149.14     53.83 o 
   6   2   8      326.82      263.26     16.14 o 
   7   2   8      321.16      277.21     14.00 o 
   8   2   8      106.90       96.48      9.39 o 
   9   2   8      361.46      285.43     26.94 o 
  10   2   8       13.06        2.24     13.74 o 
  11   2   8      323.66      233.37     17.90 o 
  12   2   8      187.69      256.51     28.33 o 
  13   2   8       49.73        0.92     26.51 o 
  -8   3   8      151.74      196.40     46.08 o 
  -7   3   8       94.39      122.33     29.60 o 
  -6   3   8       14.05       21.59     12.70 o 
  -5   3   8       18.52       29.02     11.88 o 
  -4   3   8       43.60       33.41     11.17 o 
  -3   3   8     1255.40     1194.46     14.71 o 
  -2   3   8       57.17       83.90      7.71 o 
  -1   3   8      714.77      624.97     26.10 o 
   0   3   8     1223.61     1202.70     29.00 o 
   1   3   8     2567.26     2356.77     36.21 o 
   2   3   8     2921.30     2947.89     38.22 o 
   3   3   8     1027.78      856.07     60.93 o 
   4   3   8     2011.37     1962.04     15.96 o 
   5   3   8      185.70      234.67     21.76 o 
   6   3   8      860.82      835.50     61.96 o 
   7   3   8      174.14      179.89      8.09 o 
   8   3   8     1639.54     1583.51     60.70 o 
   9   3   8      176.63      226.93     15.00 o 
  10   3   8      133.26       95.78     14.57 o 
  11   3   8      139.29       54.29     15.54 o 
  12   3   8      149.38       77.94     26.56 o 
  13   3   8       18.58       67.57     27.25 o 
  -7   4   8        5.63        7.41     16.91 o 
  -6   4   8      101.03      142.36     14.28 o 
  -5   4   8       19.34       21.12     11.94 o 
  -4   4   8      559.12      524.72     22.82 o 
  -3   4   8      977.61      995.87     20.64 o 
  -2   4   8      537.99      505.41     25.59 o 
  -1   4   8       15.77        9.93     20.00 o 
   0   4   8      391.25      278.75     22.02 o 
   1   4   8      720.23      629.16     24.66 o 
   2   4   8     1072.40     1043.58     27.83 o 
   3   4   8     3240.39     3218.82     39.84 o 
   4   4   8     2360.47     2412.97     57.91 o 
   5   4   8      808.77      699.46     44.59 o 
   6   4   8       70.72       89.89      9.95 o 
   7   4   8      828.30      881.83     17.00 o 
   8   4   8        1.93        6.64      8.46 o 
   9   4   8      235.23      252.90     18.25 o 
  10   4   8        3.39       15.05     11.40 o 
  11   4   8      142.21      129.95     13.49 o 
  12   4   8      101.87      157.25     26.36 o 
  13   4   8        0.11       20.59     24.80 o 
  -7   5   8       19.03       16.24     16.76 o 
  -6   5   8      232.67      144.07     18.39 o 
  -5   5   8       97.85       84.28     13.01 o 
  -4   5   8       23.20       33.95     11.84 o 
  -3   5   8      184.16      173.00     25.83 o 
  -2   5   8      596.24      650.69     30.07 o 
  -1   5   8      446.49      416.26     26.54 o 
   0   5   8     1278.57     1279.64     33.96 o 
   1   5   8        9.17        0.95     20.12 o 
   2   5   8     1076.02     1008.26     28.59 o 
   3   5   8     1440.58     1567.14     32.01 o 
   4   5   8       88.43       52.39     16.07 o 
   5   5   8       11.18       37.02      9.44 o 
   6   5   8     1162.18     1092.60     25.51 o 
   7   5   8     1260.32     1266.27     28.06 o 
   8   5   8      592.58      507.61     22.38 o 
   9   5   8       46.24       49.36     13.52 o 
  10   5   8      770.93      847.19     39.20 o 
  11   5   8       58.33       34.30     12.19 o 
  12   5   8       97.20      117.07     18.06 o 
  13   5   8      151.80      225.91     28.66 o 
  -6   6   8      178.53      122.79     24.40 o 
  -5   6   8        0.25       44.76     13.78 o 
  -4   6   8      136.22       98.03     16.45 o 
  -3   6   8       24.78      103.21     16.21 o 
  -2   6   8     1034.57      995.95     35.96 o 
  -1   6   8      346.93      317.01     27.53 o 
   0   6   8      596.89      551.75     29.98 o 
   1   6   8     2160.19     2380.95     42.24 o 
   2   6   8     1214.47     1226.46     32.55 o 
   3   6   8      636.75      606.09     25.56 o 
   4   6   8      846.50      869.82     26.55 o 
   5   6   8      678.23      742.92     42.42 o 
   6   6   8     1609.43     1793.29     22.15 o 
   7   6   8      810.37      770.00     13.88 o 
   8   6   8      538.37      635.67     18.00 o 
   9   6   8     1299.07     1379.54     69.45 o 
  10   6   8       20.64       34.46     19.52 o 
  11   6   8       45.21       65.51     15.36 o 
  12   6   8      126.42      103.97     24.91 o 
  13   6   8      422.91      421.16     31.36 o 
  -6   7   8       58.94      135.03     49.93 o 
  -5   7   8       21.09       15.56     26.57 o 
  -4   7   8       95.23      119.67     32.38 o 
  -3   7   8      933.49      769.30     84.78 o 
  -2   7   8       63.94       90.75     25.52 o 
  -1   7   8     2412.98     2559.15     48.38 o 
   0   7   8       30.65      155.49     26.24 o 
   1   7   8     1068.32     1192.77     35.45 o 
   2   7   8      165.95      190.24     24.59 o 
   3   7   8      812.29      937.17     30.21 o 
   4   7   8      441.48      396.26     24.16 o 
   5   7   8      106.70      171.81     21.33 o 
   6   7   8      572.13      474.25     15.43 o 
   7   7   8      608.77      929.12     24.60 o 
   8   7   8      403.35      451.40     35.57 o 
   9   7   8      695.62      715.32     44.94 o 
  10   7   8       13.11       79.90     14.59 o 
  11   7   8       90.75      108.40     15.92 o 
  12   7   8      197.53      252.41     27.39 o 
  13   7   8        4.93       64.75     25.69 o 
  -5   8   8       56.96       69.68     30.26 o 
  -4   8   8       69.98       62.90     15.66 o 
  -3   8   8       50.34       38.70     15.37 o 
  -2   8   8      921.67      929.97     22.75 o 
  -1   8   8       65.87       45.50     26.06 o 
   0   8   8      733.85      879.80     34.74 o 
   1   8   8        6.18        0.50     23.96 o 
   2   8   8      164.13      193.01     25.21 o 
   3   8   8      138.32      133.27     24.04 o 
   4   8   8     1693.19     2250.78     41.69 o 
   5   8   8       37.11       39.68     21.34 o 
   6   8   8        1.69       14.14      9.40 o 
   7   8   8        3.75       43.27     12.67 o 
   8   8   8      563.87      545.89     13.50 o 
   9   8   8       37.76       63.32      9.92 o 
  10   8   8       79.90      120.15     15.65 o 
  11   8   8       78.01      123.46     16.30 o 
  12   8   8       25.18       41.07     24.97 o 
  13   8   8       50.35      131.24     27.30 o 
  -4   9   8       52.83       33.98     28.72 o 
  -3   9   8      454.25      555.87     35.15 o 
  -2   9   8      219.29      205.06     32.44 o 
  -1   9   8      410.88      458.33     52.47 o 
   0   9   8        0.57        5.83     25.23 o 
   1   9   8      135.42      145.94     26.99 o 
   2   9   8      337.35      255.19     27.78 o 
   3   9   8     1179.05     1379.25     39.46 o 
   4   9   8      233.85      279.17     26.47 o 
   5   9   8      722.00      702.51     66.33 o 
   6   9   8      434.91      377.68     37.14 o 
   7   9   8      523.44      564.05     16.84 o 
   8   9   8       29.32       30.55     10.41 o 
   9   9   8      129.11      124.70     14.05 o 
  10   9   8       22.67      156.03     16.49 o 
  11   9   8      303.49      303.18     74.81 o 
  12   9   8       84.56      142.25     25.71 o 
  13   9   8      108.05       75.41     26.66 o 
  -3  10   8       27.82       25.46     29.05 o 
  -2  10   8      294.53      332.18     34.58 o 
  -1  10   8      234.12      205.68     31.76 o 
   0  10   8      155.37      196.01     29.85 o 
   1  10   8      597.52      598.72     35.98 o 
   2  10   8      268.37      282.62     29.72 o 
   3  10   8      846.39      792.43     35.66 o 
   4  10   8      996.12      919.75    126.33 o 
   5  10   8      425.00      379.78     40.75 o 
   6  10   8        0.98       11.70     10.66 o 
   7  10   8        2.35       17.09     10.31 o 
   8  10   8      313.31      326.13     29.80 o 
   9  10   8        6.51       -2.01     10.53 o 
  10  10   8      325.66      344.84     29.41 o 
  11  10   8        2.85       41.76     24.18 o 
  12  10   8       59.36       75.67     26.90 o 
  -2  11   8      349.03      444.85     37.89 o 
  -1  11   8       51.66       90.48     32.47 o 
   0  11   8      313.89      301.14     33.34 o 
   1  11   8      286.99      282.04     31.99 o 
   2  11   8      678.36      626.27     36.47 o 
   3  11   8      289.10      326.40     33.07 o 
   4  11   8      102.17       98.99     25.74 o 
   5  11   8       48.78       46.70     11.35 o 
   6  11   8      165.08      146.21     25.75 o 
   7  11   8       37.17       26.67     12.10 o 
   8  11   8       12.54       20.53     15.86 o 
   9  11   8      199.57      182.17     15.83 o 
  10  11   8       20.33       22.61     14.70 o 
  11  11   8       91.68      102.69     26.62 o 
  12  11   8      182.57      207.67     28.58 o 
  -1  12   8      250.85      267.25     37.10 o 
   0  12   8      174.44      203.88     35.43 o 
   1  12   8      153.05      149.75     32.52 o 
   2  12   8       16.82       17.32     29.03 o 
   3  12   8      205.35      189.38     29.56 o 
   4  12   8      665.91      699.53     37.26 o 
   5  12   8      125.29      137.22     27.83 o 
   6  12   8      497.09      510.90     32.09 o 
   7  12   8        8.26       10.77     23.43 o 
   8  12   8      783.30      774.42     52.13 o 
   9  12   8       18.46       31.37     17.82 o 
  10  12   8      110.85      130.85     27.55 o 
  11  12   8        2.86       13.51     25.37 o 
   0  13   8      322.24      389.59     39.30 o 
   1  13   8       14.57       18.21     30.31 o 
   2  13   8      224.87      238.00     34.67 o 
   3  13   8      211.57      194.38     32.60 o 
   4  13   8      209.99      186.87     31.37 o 
   5  13   8      104.05       78.87     26.34 o 
   6  13   8       47.15       35.02     24.84 o 
   7  13   8      190.39      179.27     27.79 o 
   8  13   8       18.60       40.00     17.16 o 
   9  13   8      188.05      223.88     28.34 o 
  10  13   8        9.79       54.98     27.06 o 
   2  14   8       29.18       26.62     31.08 o 
   3  14   8      286.86      329.81     38.52 o 
   4  14   8       50.04       69.68     31.64 o 
   5  14   8      110.40      113.86     31.31 o 
   6  14   8        2.10        0.00     26.99 o 
   7  14   8      121.98      142.73     26.93 o 
   8  14   8       19.60       27.49     17.32 o 
   9  14   8      136.97      156.11     29.06 o 
  -3 -13   9       77.17        8.93     30.73 o 
  -2 -13   9      247.12      333.02     36.02 o 
  -1 -13   9      457.53      510.17     39.41 o 
   0 -13   9       50.53       36.85     31.14 o 
   1 -13   9       35.28       25.05     31.45 o 
  -5 -12   9       67.53       78.70     17.57 o 
  -4 -12   9      267.20      249.33     55.78 o 
  -3 -12   9       36.67       62.59     27.17 o 
  -2 -12   9      426.30      475.84     34.60 o 
  -1 -12   9       83.50       94.82     30.86 o 
   0 -12   9      200.87      225.87     32.37 o 
   1 -12   9      199.42      199.15     32.69 o 
   2 -12   9       49.90       54.01     30.91 o 
   3 -12   9      120.13      116.11     31.89 o 
  -6 -11   9       68.87       78.07     17.43 o 
  -5 -11   9      411.67      469.77     70.92 o 
  -4 -11   9        4.89       -9.85     16.72 o 
  -3 -11   9      962.94     1179.40     41.43 o 
  -2 -11   9       10.07       51.31     27.40 o 
  -1 -11   9      425.87      481.98     23.35 o 
   0 -11   9        2.88       -7.24     27.08 o 
   1 -11   9      336.91      292.37     32.59 o 
   2 -11   9       62.62       64.07     29.00 o 
   3 -11   9      409.68      507.69     34.91 o 
   4 -11   9      327.24      351.61     32.57 o 
   5 -11   9       51.21       51.46     30.02 o 
  -7 -10   9        1.01      -21.51     21.51 o 
  -6 -10   9      118.33      131.09     20.13 o 
  -5 -10   9      184.32      171.55     22.32 o 
  -4 -10   9      434.96      479.10     64.96 o 
  -3 -10   9      216.78      221.54     29.73 o 
  -2 -10   9     1269.67     1511.87     43.96 o 
  -1 -10   9      218.06      203.73     29.49 o 
   0 -10   9     1125.63     1134.92     39.93 o 
   1 -10   9       11.09       22.16     25.96 o 
   2 -10   9      662.29      760.74     38.46 o 
   3 -10   9        2.26        7.82     27.56 o 
   4 -10   9      478.11      587.85     35.19 o 
   5 -10   9        1.92       -6.63     27.85 o 
   6 -10   9       35.59       51.40     30.10 o 
  -7  -9   9      151.41      135.01     17.26 o 
  -6  -9   9      188.10      239.24     20.08 o 
  -5  -9   9      412.44      513.58     31.76 o 
  -4  -9   9      444.08      421.10     63.12 o 
  -3  -9   9      253.50      243.55     48.44 o 
  -2  -9   9       65.73       61.49     26.48 o 
  -1  -9   9     1537.88     1719.36     43.36 o 
   0  -9   9      192.24      177.60     27.22 o 
   1  -9   9      431.89      478.47     31.57 o 
   2  -9   9       22.90       46.61     26.32 o 
   3  -9   9     1243.24     1507.56     43.93 o 
   4  -9   9       29.15       23.56     27.75 o 
   5  -9   9      838.63      976.98     39.23 o 
   6  -9   9        1.03        1.60     17.32 o 
   7  -9   9      302.26      298.99     41.24 o 
  -8  -8   9       32.49        6.03     15.82 o 
  -7  -8   9       75.88       81.20     16.77 o 
  -6  -8   9      210.91      243.55     19.09 o 
  -5  -8   9      307.31      326.91     23.98 o 
  -4  -8   9      127.01      166.25     15.87 o 
  -3  -8   9       84.71       70.20     14.48 o 
  -2  -8   9      711.62      770.04     33.07 o 
  -1  -8   9      105.86      101.10     25.37 o 
   0  -8   9        6.76        2.39     22.71 o 
   1  -8   9        1.20      -15.02     24.48 o 
   2  -8   9     1064.65     1128.96     36.80 o 
   3  -8   9       24.74       25.53     22.08 o 
   4  -8   9      379.85      412.97     28.17 o 
   5  -8   9        0.03       20.61     25.45 o 
   6  -8   9      643.37      645.46    111.66 o 
   7  -8   9        1.84       28.22     17.37 o 
   8  -8   9      412.33      381.39     32.46 o 
  -8  -7   9       85.14       69.61     20.24 o 
  -7  -7   9       17.54       19.32     14.44 o 
  -6  -7   9      320.69      352.38     25.51 o 
  -5  -7   9       60.24       33.15     14.34 o 
  -4  -7   9     1012.76     1065.53    153.52 o 
  -3  -7   9        3.57       14.81     13.00 o 
  -2  -7   9       34.94       26.96     13.36 o 
  -1  -7   9      325.29      370.14     26.69 o 
   0  -7   9      399.19      443.54     27.50 o 
   1  -7   9        1.19        4.84     22.54 o 
   2  -7   9      234.16      250.53     26.77 o 
   3  -7   9     1010.89      989.20     34.74 o 
   4  -7   9      183.50      175.80     24.07 o 
   5  -7   9      410.07      432.57     26.18 o 
   6  -7   9      307.27      348.36     79.73 o 
   7  -7   9      163.52      175.32     23.20 o 
   8  -7   9       13.06       29.83     18.50 o 
   9  -7   9      141.61      131.93     28.69 o 
  -8  -6   9      191.80      243.15     42.39 o 
  -7  -6   9      166.17      156.85     21.93 o 
  -6  -6   9      313.34      314.65     18.61 o 
  -5  -6   9     1230.71     1274.06     61.34 o 
  -4  -6   9      159.27      127.94     43.77 o 
  -3  -6   9      668.43      672.47     82.89 o 
  -2  -6   9       74.72       57.57     12.56 o 
  -1  -6   9      668.97      760.42     29.94 o 
   0  -6   9      318.72      324.67     25.99 o 
   1  -6   9      159.84      115.06     23.30 o 
   2  -6   9      833.83      832.28     31.84 o 
   3  -6   9      559.79      593.82     28.87 o 
   4  -6   9      492.74      468.10     26.94 o 
   5  -6   9        0.99        6.59     14.01 o 
   6  -6   9     1134.42     1005.98     45.45 o 
   7  -6   9      165.38      178.44     53.49 o 
   8  -6   9       58.07       78.65     31.04 o 
   9  -6   9      115.13       58.60     25.65 o 
  10  -6   9       77.47       93.99     20.54 o 
  -8  -5   9      145.19      100.55     25.84 o 
  -7  -5   9      118.78      102.56     16.25 o 
  -6  -5   9     1137.73     1214.98     35.73 o 
  -5  -5   9      313.44      302.69     32.89 o 
  -4  -5   9       34.18       30.93     12.47 o 
  -3  -5   9      373.31      290.09     25.37 o 
  -2  -5   9      372.26      326.36     39.40 o 
  -1  -5   9       75.39       63.98     11.29 o 
   0  -5   9      875.06      888.97     30.54 o 
   1  -5   9      122.41       92.85     21.18 o 
   2  -5   9     1202.11     1271.49     32.91 o 
   3  -5   9     1551.35     1557.08     36.57 o 
   4  -5   9       32.01       26.67     21.24 o 
   5  -5   9       60.47       43.32     13.56 o 
   6  -5   9      539.78      589.28     18.63 o 
   7  -5   9      145.97      145.89     13.17 o 
   8  -5   9       39.44       38.76     11.99 o 
   9  -5   9      186.93      156.29     25.77 o 
  10  -5   9       41.63       22.19     18.16 o 
  -8  -4   9        4.67        6.11     24.07 o 
  -7  -4   9      297.17      229.41     17.78 o 
  -6  -4   9       52.91       45.55     12.47 o 
  -5  -4   9       55.98       61.35     13.55 o 
  -4  -4   9      536.10      399.43     97.68 o 
  -3  -4   9      625.54      574.54     33.41 o 
  -2  -4   9      159.78      105.28     10.68 o 
  -1  -4   9     1207.47     1018.10     38.74 o 
   0  -4   9       28.79       13.00     19.48 o 
   1  -4   9     2969.54     3049.27     44.06 o 
   2  -4   9      130.91      133.63     21.77 o 
   3  -4   9      838.63      853.93     28.88 o 
   4  -4   9       14.04        2.44     10.62 o 
   5  -4   9     3567.18     3746.71     79.26 o 
   6  -4   9       23.23       18.16     13.47 o 
   7  -4   9     1530.38     1488.64     19.39 o 
   8  -4   9        3.85       13.86     10.66 o 
   9  -4   9      150.29      134.15     16.98 o 
  10  -4   9       64.71       51.65     21.12 o 
  11  -4   9       32.97       86.86     19.74 o 
  -8  -3   9        0.52       28.50     27.11 o 
  -7  -3   9      265.12      226.67     28.56 o 
  -6  -3   9       62.63       65.74     16.48 o 
  -5  -3   9      157.97      157.91     14.05 o 
  -4  -3   9       58.22       63.96     18.34 o 
  -3  -3   9      170.91      117.01     28.68 o 
  -2  -3   9     2000.22     1957.43     31.67 o 
  -1  -3   9       55.11       36.96     11.28 o 
   0  -3   9     1598.19     1489.18     60.51 o 
   1  -3   9      275.02      255.42     20.89 o 
   2  -3   9     2851.14     2761.33     22.29 o 
   3  -3   9       14.84        1.12      9.11 o 
   4  -3   9     4747.76     4701.95    121.61 o 
   5  -3   9       53.31       42.54     11.65 o 
   6  -3   9     3666.40     3779.68     92.14 o 
   7  -3   9       94.05       89.24     11.05 o 
   8  -3   9      227.06      219.50     11.35 o 
   9  -3   9       26.08       60.92     14.91 o 
  10  -3   9      121.21       92.33     12.99 o 
  11  -3   9       44.87       65.68     25.77 o 
  -8  -2   9       44.71       85.48     27.32 o 
  -7  -2   9        0.02       24.94     15.70 o 
  -6  -2   9      624.87      619.87     19.50 o 
  -5  -2   9       30.60       56.66     21.07 o 
  -4  -2   9      762.00      768.86     29.18 o 
  -3  -2   9      374.14      346.49     13.52 o 
  -2  -2   9      956.10      902.84     20.78 o 
  -1  -2   9     1656.05     1625.45     30.88 o 
   0  -2   9       10.82       18.10      4.07 o 
   1  -2   9     1473.99      966.04      7.64 o 
   2  -2   9      197.09      149.84      8.34 o 
   3  -2   9     2497.62     2304.94     71.78 o 
   4  -2   9      306.14      218.22     11.43 o 
   5  -2   9     3578.79     3555.60     48.03 o 
   6  -2   9      346.04      323.03     11.13 o 
   7  -2   9      354.00      313.02     12.48 o 
   8  -2   9      230.69      176.38     11.46 o 
   9  -2   9      558.91      458.08     24.56 o 
  10  -2   9       14.63       50.55     14.97 o 
  11  -2   9        4.93       11.03     15.16 o 
  12  -2   9       11.78       83.64     27.52 o 
  -8  -1   9        2.03       31.15     27.52 o 
  -7  -1   9      142.82      113.59     24.68 o 
  -6  -1   9        5.58       16.53     12.27 o 
  -5  -1   9      256.28      270.16     15.30 o 
  -4  -1   9      654.79      639.44     17.02 o 
  -3  -1   9     2361.13     2338.88     40.70 o 
  -2  -1   9     1139.82     1172.95     31.73 o 
  -1  -1   9       58.36       55.79     18.93 o 
   0  -1   9      360.04      329.46     22.19 o 
   1  -1   9     1757.16     1788.67     33.16 o 
   2  -1   9     2729.90     2826.83     39.16 o 
   3  -1   9      699.81      453.46     47.29 o 
   4  -1   9     1773.96     1620.69     31.32 o 
   5  -1   9      199.87      180.00      8.48 o 
   6  -1   9     1621.84     1521.91     36.22 o 
   7  -1   9       75.68       67.56      9.76 o 
   8  -1   9      362.72      338.46     21.92 o 
   9  -1   9       62.88       56.77     13.93 o 
  10  -1   9      432.94      398.34     42.31 o 
  11  -1   9       27.27        5.79     15.23 o 
  12  -1   9      236.45      176.57     26.25 o 
  -8   0   9       92.00       56.94     28.81 o 
  -7   0   9        1.89       33.73     23.95 o 
  -6   0   9      448.17      420.44     15.53 o 
  -5   0   9       19.30       17.72     11.40 o 
  -4   0   9      145.15      153.76     13.42 o 
  -3   0   9       43.87       53.27     12.23 o 
  -2   0   9      180.07      183.98     11.24 o 
  -1   0   9      298.57      278.73     22.23 o 
   0   0   9      835.72      748.66     26.01 o 
   1   0   9      319.90      307.77     21.07 o 
   2   0   9     1601.61     1635.60     30.83 o 
   3   0   9      661.58      515.92     21.63 o 
   4   0   9      650.84      501.04     22.53 o 
   5   0   9      498.33      404.23     11.03 o 
   6   0   9      719.39      694.09     14.21 o 
   7   0   9       36.79       37.14      8.86 o 
   8   0   9      219.22      172.09     10.18 o 
   9   0   9     1162.26     1087.94     78.66 o 
  10   0   9      215.29      144.25     19.35 o 
  11   0   9       22.59       54.78     15.79 o 
  12   0   9      117.44       99.87     25.69 o 
  -8   1   9       95.42      134.60     30.05 o 
  -7   1   9      197.94      126.82     25.23 o 
  -6   1   9        6.00       42.27     12.78 o 
  -5   1   9      265.64      274.83     13.40 o 
  -4   1   9       11.36       11.39     12.23 o 
  -3   1   9     1311.34     1340.94     49.98 o 
  -2   1   9      603.19      516.62     14.26 o 
  -1   1   9        2.78        7.66      7.70 o 
   0   1   9       65.20       41.04     18.95 o 
   1   1   9     2748.57     2698.14     39.18 o 
   2   1   9        3.48        3.54     17.40 o 
   3   1   9      293.40      211.39     18.33 o 
   4   1   9        4.40       11.71     14.46 o 
   5   1   9      375.90      365.49     30.77 o 
   6   1   9      198.80      155.11     13.09 o 
   7   1   9     1311.16     1285.89     18.06 o 
   8   1   9      135.21      113.25     11.31 o 
   9   1   9      111.80      104.71     13.87 o 
  10   1   9       35.34       46.50     14.09 o 
  11   1   9       12.36       19.40     15.06 o 
  12   1   9      282.89      233.69     48.00 o 
  13   1   9        2.75       17.06     26.07 o 
  -7   2   9       78.79      112.02     26.46 o 
  -6   2   9      216.06      175.99     43.50 o 
  -5   2   9      126.87      150.51     13.04 o 
  -4   2   9      202.10      247.46     16.69 o 
  -3   2   9       36.07       13.46     12.02 o 
  -2   2   9      878.62      856.30     23.74 o 
  -1   2   9        2.08       16.07      8.59 o 
   0   2   9     1195.43      995.54     76.83 o 
   1   2   9      462.46      157.65     85.56 o 
   2   2   9     1079.13      741.22    127.02 o 
   3   2   9       14.45       15.07     16.24 o 
   4   2   9     1180.01     1024.02     25.28 o 
   5   2   9       81.53       54.20     16.07 o 
   6   2   9      132.66      115.26     10.13 o 
   7   2   9       15.46       10.34      8.62 o 
   8   2   9      945.53      788.14     15.63 o 
   9   2   9      210.86      271.64     19.07 o 
  10   2   9        0.31       20.49     13.44 o 
  11   2   9       15.35       56.43     15.93 o 
  12   2   9       74.89       59.48     16.94 o 
  13   2   9      132.50      130.87     28.15 o 
  -7   3   9        0.85        0.06     24.86 o 
  -6   3   9       47.13       81.40     23.10 o 
  -5   3   9       19.00       37.16     12.53 o 
  -4   3   9      507.52      488.25     17.93 o 
  -3   3   9      445.23      475.94     16.42 o 
  -2   3   9      665.00      569.65     17.05 o 
  -1   3   9       21.88       43.83     12.81 o 
   0   3   9       99.46       60.11      8.34 o 
   1   3   9     2386.26     2360.71     39.08 o 
   2   3   9      276.04      231.80     20.64 o 
   3   3   9     1898.65     1187.92    112.42 o 
   4   3   9       76.84       51.57      4.32 o 
   5   3   9      392.62      368.84     27.86 o 
   6   3   9       20.69        9.32      8.85 o 
   7   3   9      807.27      845.88     16.76 o 
   8   3   9       53.46       55.00      7.86 o 
   9   3   9       11.22       29.91     12.67 o 
  10   3   9        0.81       31.19     13.98 o 
  11   3   9      130.64      135.72     22.50 o 
  12   3   9       12.72       51.88     18.10 o 
  13   3   9        9.23       55.81     27.02 o 
  -7   4   9       62.73       43.62     25.34 o 
  -6   4   9      130.00       90.07     21.33 o 
  -5   4   9      267.48      261.39     34.99 o 
  -4   4   9        0.77       13.73     11.60 o 
  -3   4   9      229.34      202.39     14.83 o 
  -2   4   9      361.53      361.79     15.33 o 
  -1   4   9      987.46      914.95     32.20 o 
   0   4   9      846.19      878.81     29.94 o 
   1   4   9      187.29      119.12     22.22 o 
   2   4   9     1050.45      999.89     29.60 o 
   3   4   9       50.86       67.92     19.10 o 
   4   4   9        2.51        1.08      7.39 o 
   5   4   9       70.73       44.59      8.87 o 
   6   4   9      749.73      752.34     37.02 o 
   7   4   9        0.77       13.17      8.65 o 
   8   4   9      790.94      911.49     25.22 o 
   9   4   9      218.45      232.95     16.60 o 
  10   4   9        8.05       48.95     11.58 o 
  11   4   9       24.75       20.82     15.24 o 
  12   4   9       31.94       50.25     16.49 o 
  13   4   9       31.39       32.97     25.93 o 
  -6   5   9      130.06      120.65     33.83 o 
  -5   5   9      225.33      174.34     19.04 o 
  -4   5   9       22.90       20.99     12.22 o 
  -3   5   9      201.05      209.47     16.10 o 
  -2   5   9        3.86        8.07     23.80 o 
  -1   5   9        3.32      -20.86     22.30 o 
   0   5   9      104.36       75.34     23.83 o 
   1   5   9     1467.10     1438.83     36.21 o 
   2   5   9      562.94      565.91     26.80 o 
   3   5   9      225.27      203.51     21.80 o 
   4   5   9       11.48       23.50      9.31 o 
   5   5   9      620.87      634.20     63.49 o 
   6   5   9        4.91       23.94     10.20 o 
   7   5   9      281.20      296.01     16.35 o 
   8   5   9       16.27       36.22      9.27 o 
   9   5   9      773.47      815.66     19.78 o 
  10   5   9       20.35       39.64     14.13 o 
  11   5   9       46.72       42.95     15.05 o 
  12   5   9       26.69       59.05     16.37 o 
  13   5   9      271.43      221.82     28.21 o 
  -5   6   9      109.88       87.01     36.86 o 
  -4   6   9        4.41       20.88     16.38 o 
  -3   6   9      146.21      147.55     17.33 o 
  -2   6   9       76.12       53.64     25.11 o 
  -1   6   9      579.71      572.76     31.56 o 
   0   6   9      434.66      450.69     27.79 o 
   1   6   9      144.53       95.72     23.10 o 
   2   6   9        5.22       10.56     22.13 o 
   3   6   9      411.97      389.03     24.94 o 
   4   6   9      847.58      872.66     28.57 o 
   5   6   9       61.04       85.86     11.65 o 
   6   6   9      913.34      915.47     30.68 o 
   7   6   9     1959.19     2119.48     26.03 o 
   8   6   9     1870.90     2106.31     45.70 o 
   9   6   9        3.12       27.82      9.56 o 
  10   6   9      118.54      154.67     19.16 o 
  11   6   9       30.67       34.04     15.15 o 
  12   6   9      368.07      335.23     34.31 o 
  13   6   9        7.59       12.44     24.40 o 
  -5   7   9       66.47       67.66     18.54 o 
  -4   7   9      447.37      351.41     53.41 o 
  -3   7   9      106.26       87.10     17.10 o 
  -2   7   9      862.61      783.27     36.10 o 
  -1   7   9       41.86       22.86     23.52 o 
   0   7   9      724.62      651.64     31.61 o 
   1   7   9      143.43      117.97     25.71 o 
   2   7   9      252.38      252.03     26.67 o 
   3   7   9      223.68      206.49     25.45 o 
   4   7   9     1051.81     1013.58     32.25 o 
   5   7   9      465.09      360.83     23.96 o 
   6   7   9       61.78      102.90     13.22 o 
   7   7   9     2065.84     2036.41     20.49 o 
   8   7   9       33.22       32.06      9.69 o 
   9   7   9       98.89      115.82     17.94 o 
  10   7   9      118.47      182.36     16.16 o 
  11   7   9      340.83      383.33     24.32 o 
  12   7   9       96.06       61.30     17.01 o 
  13   7   9      302.30      362.11     30.06 o 
  -4   8   9      103.04       64.12     16.45 o 
  -3   8   9      869.88      691.81     99.65 o 
  -2   8   9       23.57       57.54     17.37 o 
  -1   8   9      672.75      749.31     37.41 o 
   0   8   9       34.75       48.74     24.68 o 
   1   8   9      346.35      358.76     28.47 o 
   2   8   9       57.52       73.71     22.87 o 
   3   8   9      649.56      866.40     33.63 o 
   4   8   9      522.74      494.72     28.46 o 
   5   8   9      121.80      209.08     24.14 o 
   6   8   9       55.30       98.59     12.32 o 
   7   8   9      113.30      225.02     11.47 o 
   8   8   9      114.22      104.84     16.57 o 
   9   8   9       17.20       53.26     12.32 o 
  10   8   9      460.10      508.13     45.92 o 
  11   8   9       71.97      113.45     21.75 o 
  12   8   9       86.62      146.55     17.61 o 
  13   8   9       25.33       22.43     25.43 o 
  -3   9   9       12.11       15.21     28.80 o 
  -2   9   9      373.60      470.25     35.87 o 
  -1   9   9      113.67      106.15     29.44 o 
   0   9   9      534.37      745.45     36.60 o 
   1   9   9       32.84       19.81     24.87 o 
   2   9   9     1031.29     1281.54     39.71 o 
   3   9   9       35.52       20.71     25.19 o 
   4   9   9     1818.80     2279.82     46.18 o 
   5   9   9        0.06       22.69     22.63 o 
   6   9   9        4.64        0.96     13.66 o 
   7   9   9      298.25      281.99     20.23 o 
   8   9   9     1686.69     2247.99     54.27 o 
   9   9   9      172.98      184.46     12.35 o 
  10   9   9      342.97      350.99     28.34 o 
  11   9   9       79.39      134.03     27.27 o 
  12   9   9       94.31      135.55     26.67 o 
  -2  10   9      342.58      364.20     34.67 o 
  -1  10   9      322.53      397.77     36.25 o 
   0  10   9      189.88      112.70     29.54 o 
   1  10   9      900.47     1159.91     43.10 o 
   2  10   9      273.19      190.40     28.62 o 
   3  10   9     1139.71     1510.66     42.89 o 
   4  10   9        0.25        5.54     23.72 o 
   5  10   9      308.68      360.20     28.58 o 
   6  10   9       11.35       27.33     12.02 o 
   7  10   9      523.84      838.52     23.85 o 
   8  10   9      529.74      494.24     26.22 o 
   9  10   9      406.56      457.55     24.24 o 
  10  10   9       13.84       77.88     15.59 o 
  11  10   9       75.36       77.47     16.39 o 
  12  10   9      185.78      196.98     28.38 o 
  -1  11   9      394.52      379.63     37.92 o 
   0  11   9      711.91      740.12     41.04 o 
   1  11   9      283.08      293.04     32.89 o 
   2  11   9      296.58      378.31     33.62 o 
   3  11   9       39.86       25.55     29.32 o 
   4  11   9      230.18      287.59     31.26 o 
   5  11   9        4.25        9.04     11.81 o 
   6  11   9       54.05       57.51     13.64 o 
   7  11   9      183.94      161.26     12.72 o 
   8  11   9      905.30     1058.36     53.79 o 
   9  11   9       80.69       49.59     13.21 o 
  10  11   9       24.26       22.41     14.12 o 
  11  11   9       97.58      141.26     16.96 o 
  12  11   9        4.40      -19.45     26.11 o 
   0  12   9      207.97      196.95     36.45 o 
   1  12   9       50.06      104.62     33.75 o 
   2  12   9       19.99       22.13     29.41 o 
   3  12   9      429.01      542.94     36.36 o 
   4  12   9      104.27       92.57     28.43 o 
   5  12   9      125.75      153.90     28.12 o 
   6  12   9        4.38       16.30     24.81 o 
   7  12   9      790.43      751.18    146.33 o 
   8  12   9       19.46       14.05     16.03 o 
   9  12   9      261.68      225.10     30.04 o 
  10  12   9       19.64       23.69     13.87 o 
  11  12   9       60.73       99.48     27.20 o 
   1  13   9       37.54       43.84     32.81 o 
   2  13   9        0.75       29.13     31.58 o 
   3  13   9      109.26      122.03     32.79 o 
   4  13   9      157.06      155.88     33.04 o 
   5  13   9       13.59       31.61     26.36 o 
   6  13   9      458.09      488.17     32.91 o 
   7  13   9        5.35       39.02     23.60 o 
   8  13   9      186.59      211.13     21.71 o 
   9  13   9        2.49        7.59     13.35 o 
  10  13   9      286.39      366.65     31.23 o 
   4  14   9       92.30      106.89     33.13 o 
   5  14   9       46.94       36.31     31.48 o 
   6  14   9       72.50      109.13     29.75 o 
   7  14   9      111.07      107.75     28.03 o 
   8  14   9      105.19      154.93     19.47 o 
  -4 -12  10       79.32       98.26     21.40 o 
  -3 -12  10      536.69      668.01     26.82 o 
  -2 -12  10       91.44      119.99     31.68 o 
  -1 -12  10      336.19      357.26     35.41 o 
   0 -12  10       67.80       43.93     30.40 o 
   1 -12  10       84.69       93.77     31.78 o 
   2 -12  10      204.95      273.47     34.61 o 
  -5 -11  10       14.11       26.97     29.11 o 
  -4 -11  10      950.79     1222.80     44.51 o 
  -3 -11  10        9.13       30.67     17.74 o 
  -2 -11  10      341.43      435.87     34.73 o 
  -1 -11  10      130.06      140.62     29.70 o 
   0 -11  10      565.06      684.39     39.50 o 
   1 -11  10      298.85      357.87     33.16 o 
   2 -11  10      430.89      434.20     36.27 o 
   3 -11  10      285.10      329.82     36.49 o 
   4 -11  10      108.88      147.02     32.95 o 
  -6 -10  10        8.78       23.31     27.60 o 
  -5 -10  10      471.49      546.28     35.62 o 
  -4 -10  10        6.77       40.02     16.24 o 
  -3 -10  10      620.13      639.46     81.46 o 
  -2 -10  10       15.20       18.02     28.24 o 
  -1 -10  10     1221.48     1369.58     44.92 o 
   0 -10  10        0.07        8.00     26.17 o 
   1 -10  10      713.51      806.94     36.95 o 
   2 -10  10      564.50      631.53     24.58 o 
   3 -10  10      808.44      900.60     39.24 o 
   4 -10  10      242.47      245.68     33.23 o 
   5 -10  10       16.87       30.42     28.82 o 
   6 -10  10       52.61       62.66     19.93 o 
  -6  -9  10      279.27      307.27     21.19 o 
  -5  -9  10      219.66      275.86     37.81 o 
  -4  -9  10      442.06      437.52     90.21 o 
  -3  -9  10       24.33       21.95     14.89 o 
  -2  -9  10     1503.22     1834.37     47.39 o 
  -1  -9  10        7.18       38.30     26.30 o 
   0  -9  10     1168.59     1340.09     43.37 o 
   1  -9  10        2.80        6.18     26.23 o 
   2  -9  10     1572.14     1809.61     46.41 o 
   3  -9  10        5.97       38.94     26.14 o 
   4  -9  10      536.42      625.16     36.22 o 
   5  -9  10       50.24       26.47     26.98 o 
   6  -9  10      612.69      548.66    129.58 o 
   7  -9  10      175.08      264.14     31.87 o 
  -7  -8  10      357.11      338.96     30.18 o 
  -6  -8  10      100.19      138.62     19.27 o 
  -5  -8  10      265.90      246.09     75.51 o 
  -4  -8  10       39.24       34.90     14.86 o 
  -3  -8  10      381.50      430.35     59.88 o 
  -2  -8  10      272.08      223.02     22.79 o 
  -1  -8  10      350.14      437.73     30.38 o 
   0  -8  10       84.21       61.01     24.72 o 
   1  -8  10      459.03      488.63     32.39 o 
   2  -8  10       45.06       38.98     25.63 o 
   3  -8  10     1615.05     1779.50     46.03 o 
   4  -8  10       23.98       29.52     25.23 o 
   5  -8  10      423.18      559.10     33.91 o 
   6  -8  10       26.56       19.83     17.71 o 
   7  -8  10      349.73      405.54    100.91 o 
   8  -8  10      168.79      133.54     27.98 o 
  -7  -7  10       11.60       25.44     26.20 o 
  -6  -7  10        7.04       17.01     20.75 o 
  -5  -7  10      256.69      253.51     36.48 o 
  -4  -7  10       28.09       29.58     27.15 o 
  -3  -7  10      173.70      166.24     28.46 o 
  -2  -7  10       10.90       12.40     12.28 o 
  -1  -7  10      431.22      394.19     28.00 o 
   0  -7  10      478.96      594.93     30.08 o 
   1  -7  10      371.15      363.55     27.53 o 
   2  -7  10      514.16      448.50     30.61 o 
   3  -7  10       75.93       47.81     24.46 o 
   4  -7  10      100.51      119.52     23.90 o 
   5  -7  10      336.95      351.29     35.54 o 
   6  -7  10      809.70      832.00    127.82 o 
   7  -7  10        6.32        9.04     17.07 o 
   8  -7  10      403.10      424.84    112.07 o 
   9  -7  10        6.03       15.60     27.31 o 
  -7  -6  10      217.23      246.56     29.23 o 
  -6  -6  10      584.05      641.17     28.64 o 
  -5  -6  10        0.79       18.92     13.74 o 
  -4  -6  10      197.53      223.12     15.18 o 
  -3  -6  10      121.63       79.97     12.81 o 
  -2  -6  10      487.58      430.41     19.51 o 
  -1  -6  10      515.97      450.51     68.58 o 
   0  -6  10      619.89      669.10     30.37 o 
   1  -6  10      298.66      242.69     25.14 o 
   2  -6  10      876.67      942.22     33.69 o 
   3  -6  10     1920.55     2071.71     43.43 o 
   4  -6  10      288.87      283.13     26.42 o 
   5  -6  10      234.71      219.33     23.77 o 
   6  -6  10      114.63      156.28     31.60 o 
   7  -6  10      249.87      268.53     73.39 o 
   8  -6  10        8.03       26.63     16.24 o 
   9  -6  10      370.55      293.35     29.87 o 
  -8  -5  10       59.50      125.62     28.47 o 
  -7  -5  10      940.93      869.64     39.31 o 
  -6  -5  10       40.41       44.41     17.33 o 
  -5  -5  10       27.61       38.99     13.44 o 
  -4  -5  10      147.53      145.44     25.88 o 
  -3  -5  10      639.49      644.83     78.07 o 
  -2  -5  10        1.83        3.28     10.28 o 
  -1  -5  10      858.40      728.55    102.23 o 
   0  -5  10      175.14      154.21     22.88 o 
   1  -5  10      409.14      446.83     27.03 o 
   2  -5  10      204.55      201.41     23.76 o 
   3  -5  10        0.50       -3.33     20.97 o 
   4  -5  10      233.85      164.17     13.84 o 
   5  -5  10      352.55      353.54     29.35 o 
   6  -5  10      179.97      136.46     16.46 o 
   7  -5  10       78.36       79.42     13.86 o 
   8  -5  10      180.01      219.77     16.51 o 
   9  -5  10        0.60       21.87     16.18 o 
  10  -5  10        0.25        2.80     17.98 o 
  -8  -4  10      209.47      125.07     29.58 o 
  -7  -4  10       49.02       92.23     28.62 o 
  -6  -4  10       57.18       72.78     17.46 o 
  -5  -4  10       79.24       92.83     21.19 o 
  -4  -4  10        8.65       17.83     11.81 o 
  -3  -4  10       74.51       40.30     11.05 o 
  -2  -4  10      757.21      666.68     63.88 o 
  -1  -4  10        8.60        9.86      8.98 o 
   0  -4  10      813.99      710.53     59.95 o 
   1  -4  10      102.22      113.81     22.87 o 
   2  -4  10      237.98      236.09     23.38 o 
   3  -4  10        6.19        0.55     10.36 o 
   4  -4  10      626.67      556.68     47.09 o 
   5  -4  10      100.35       79.13     13.37 o 
   6  -4  10     1027.60     1053.23     93.80 o 
   7  -4  10      130.43      121.45     11.96 o 
   8  -4  10       43.47       32.47     10.78 o 
   9  -4  10       57.20       80.05     12.69 o 
  10  -4  10       27.59       12.58     16.89 o 
  11  -4  10        8.60       25.25     19.32 o 
  -8  -3  10       17.53       61.22     29.55 o 
  -7  -3  10       61.78       72.25     26.08 o 
  -6  -3  10      413.57      422.31     38.89 o 
  -5  -3  10       10.20       18.66     22.64 o 
  -4  -3  10       27.39       26.45     10.86 o 
  -3  -3  10     1107.54      990.00    100.41 o 
  -2  -3  10      151.32      114.61     25.98 o 
  -1  -3  10     1129.45     1036.94     61.11 o 
   0  -3  10      420.85      329.62     48.90 o 
   1  -3  10     1161.26      953.75     39.52 o 
   2  -3  10       17.92       18.34      8.15 o 
   3  -3  10     2379.28     2318.15     39.30 o 
   4  -3  10      239.87      155.88     12.10 o 
   5  -3  10     3977.33     4070.72     33.24 o 
   6  -3  10       64.66       77.28     12.97 o 
   7  -3  10       59.84       75.43      9.17 o 
   8  -3  10       96.68       77.47      9.93 o 
   9  -3  10      238.75      190.74     17.96 o 
  10  -3  10        0.08       30.51     12.44 o 
  11  -3  10        3.75       21.60     15.91 o 
  -8  -2  10       27.33       62.55     27.33 o 
  -7  -2  10      195.89      191.27     30.64 o 
  -6  -2  10        3.63       23.22     17.25 o 
  -5  -2  10        9.62       56.13     22.93 o 
  -4  -2  10       38.17       53.64     22.17 o 
  -3  -2  10      759.94      714.23     29.73 o 
  -2  -2  10     1145.70     1192.21     34.70 o 
  -1  -2  10      375.99      357.55     21.50 o 
   0  -2  10     1129.96      763.24    139.42 o 
   1  -2  10      188.98      176.48     22.53 o 
   2  -2  10     1928.66     1713.36    118.05 o 
   3  -2  10      375.78      329.56     11.56 o 
   4  -2  10     3161.74     3018.11    124.14 o 
   5  -2  10       18.81       21.65     11.32 o 
   6  -2  10      169.40      158.77     14.02 o 
   7  -2  10        5.99        5.08      9.57 o 
   8  -2  10      183.30      153.02     10.04 o 
   9  -2  10        0.09        4.76     12.95 o 
  10  -2  10      303.48      255.60     40.59 o 
  11  -2  10       31.49       28.76     16.19 o 
  -7  -1  10      116.42      132.62     27.62 o 
  -6  -1  10       39.76       81.54     17.54 o 
  -5  -1  10       70.82       63.03     22.97 o 
  -4  -1  10      227.80      238.77     24.78 o 
  -3  -1  10       66.96       83.15     22.98 o 
  -2  -1  10      167.93      114.81     24.11 o 
  -1  -1  10      534.47      524.35     26.90 o 
   0  -1  10      165.98       93.82     21.63 o 
   1  -1  10     1216.94     1193.94     31.53 o 
   2  -1  10      225.18      205.12     22.88 o 
   3  -1  10     2596.35     2537.63     40.30 o 
   4  -1  10      797.83      651.74    108.65 o 
   5  -1  10      932.84      790.78     49.21 o 
   6  -1  10      127.81      113.58     10.94 o 
   7  -1  10      482.99      429.26     14.65 o 
   8  -1  10       18.24       29.82      9.64 o 
   9  -1  10      307.75      266.32     12.13 o 
  10  -1  10       33.35       26.97     14.40 o 
  11  -1  10      237.50      164.97     22.45 o 
  12  -1  10       50.75       99.80     17.62 o 
  -7   0  10      121.99       93.21     26.96 o 
  -6   0  10       40.96       14.83     17.18 o 
  -5   0  10       54.58       33.28     22.79 o 
  -4   0  10        0.05        6.72     21.04 o 
  -3   0  10       16.24       27.43     22.15 o 
  -2   0  10       31.49       23.69     22.58 o 
  -1   0  10       91.29       50.52     21.05 o 
   0   0  10      382.52      334.13     23.38 o 
   1   0  10     1816.30     1770.25     35.77 o 
   2   0  10     1443.72     1529.37     33.49 o 
   3   0  10     1092.59     1023.23     28.85 o 
   4   0  10     2142.35     1517.58    354.69 o 
   5   0  10      161.66      157.58      9.33 o 
   6   0  10     1227.97     1017.81     50.04 o 
   7   0  10      342.53      275.00     12.53 o 
   8   0  10     1064.51      925.21     17.41 o 
   9   0  10        2.69       15.63      9.58 o 
  10   0  10      672.79      678.35     35.99 o 
  11   0  10       26.82       66.38     22.58 o 
  12   0  10       67.56       41.21     16.65 o 
  -7   1  10        3.57       28.03     26.85 o 
  -6   1  10      147.74      169.85     19.15 o 
  -5   1  10       32.65       73.64     17.66 o 
  -4   1  10       86.21       87.42     23.99 o 
  -3   1  10       21.43       13.89     22.05 o 
  -2   1  10     1355.65     1298.86     34.87 o 
  -1   1  10      519.11      517.82     27.28 o 
   0   1  10      731.46      635.26     27.48 o 
   1   1  10       28.93       15.63     21.19 o 
   2   1  10     1006.68     1052.43     30.06 o 
   3   1  10       39.39        6.12     17.81 o 
   4   1  10     1115.28     1222.39     29.93 o 
   5   1  10      228.10      166.82     19.11 o 
   6   1  10      656.19      632.11     28.32 o 
   7   1  10      595.83      461.00     41.14 o 
   8   1  10      171.06      159.68     20.84 o 
   9   1  10      508.41      505.61     42.79 o 
  10   1  10      155.95      142.75     26.79 o 
  11   1  10      309.85      304.55     46.60 o 
  12   1  10       14.32       46.02     17.04 o 
  -7   2  10      370.08      312.47     31.83 o 
  -6   2  10        2.52       24.05     17.16 o 
  -5   2  10      294.17      288.65     20.06 o 
  -4   2  10        0.26       27.97     22.96 o 
  -3   2  10     1563.19     1560.40     37.90 o 
  -2   2  10        6.67       18.76     21.35 o 
  -1   2  10     1429.33     1387.68     34.97 o 
   0   2  10      208.73      233.73     23.98 o 
   1   2  10     1979.30     1948.90     37.70 o 
   2   2  10       87.26       39.57     19.39 o 
   3   2  10     1456.80     1547.61     33.49 o 
   4   2  10       91.04       55.21     19.33 o 
   5   2  10      969.68      934.63     26.80 o 
   6   2  10       18.06        8.66     16.49 o 
   7   2  10      426.84      407.15     13.25 o 
   8   2  10        3.58        9.68      8.82 o 
   9   2  10       44.75       45.30      9.58 o 
  10   2  10       59.77       84.16     15.05 o 
  11   2  10       54.07       52.34     15.86 o 
  12   2  10      327.01      363.16     64.58 o 
  13   2  10       38.57      103.41     27.94 o 
  -6   3  10      210.92      177.41     30.45 o 
  -5   3  10       11.36       41.24     17.45 o 
  -4   3  10       57.80       87.24     24.02 o 
  -3   3  10        0.79        2.65     22.98 o 
  -2   3  10     1353.47     1338.53     37.72 o 
  -1   3  10        8.11       34.57     23.02 o 
   0   3  10     1428.19     1487.55     36.52 o 
   1   3  10        5.78       15.11     21.00 o 
   2   3  10     1384.36     1367.93     33.65 o 
   3   3  10      505.29      485.42     24.72 o 
   4   3  10      697.39      696.07     25.58 o 
   5   3  10       25.81       32.05      7.24 o 
   6   3  10      143.77      159.74      9.87 o 
   7   3  10       10.05       14.79      9.37 o 
   8   3  10       96.25      110.21     15.78 o 
   9   3  10       39.32       46.21      9.14 o 
  10   3  10        2.96       13.95     14.17 o 
  11   3  10       10.92       23.25     15.62 o 
  12   3  10       70.57       45.69     17.38 o 
  13   3  10       20.77       32.63     18.24 o 
  -6   4  10       24.81       44.53     24.56 o 
  -5   4  10       85.37       75.64     20.21 o 
  -4   4  10      122.47      105.89     22.31 o 
  -3   4  10      247.91      287.03     28.56 o 
  -2   4  10        0.14        7.19     23.89 o 
  -1   4  10      281.03      287.54     27.16 o 
   0   4  10       22.65       25.75     22.75 o 
   1   4  10     1128.20     1197.91     33.60 o 
   2   4  10        0.02       -9.76     19.83 o 
   3   4  10      556.58      533.73     26.16 o 
   4   4  10      213.13      176.75      8.08 o 
   5   4  10      440.33      423.72     11.07 o 
   6   4  10      202.73      211.71     10.68 o 
   7   4  10      242.24      274.69     24.57 o 
   8   4  10       14.82       15.48      8.75 o 
   9   4  10        1.85       22.66     11.53 o 
  10   4  10       26.26       52.99     14.02 o 
  11   4  10      128.49       95.48     15.79 o 
  12   4  10       37.74       28.94     17.16 o 
  13   4  10       61.79       56.21     21.48 o 
  -5   5  10        4.53       24.34     17.31 o 
  -4   5  10        7.99       16.83     17.67 o 
  -3   5  10        9.54        2.13     25.45 o 
  -2   5  10      589.56      518.09     31.41 o 
  -1   5  10      288.85      219.42     26.64 o 
   0   5  10      194.79      226.94     26.67 o 
   1   5  10       29.51       16.88     23.69 o 
   2   5  10        4.18        0.67     21.97 o 
   3   5  10      132.98      106.53     23.18 o 
   4   5  10      927.91      937.01     31.12 o 
   5   5  10       91.96      120.75     10.11 o 
   6   5  10      678.96      671.10     14.65 o 
   7   5  10        4.25       17.07     10.41 o 
   8   5  10      336.25      410.36     15.07 o 
   9   5  10      138.95      135.42     19.68 o 
  10   5  10      198.94      261.97     16.57 o 
  11   5  10        0.16       -4.64     14.25 o 
  12   5  10      110.29       86.63     23.75 o 
  13   5  10        3.49       54.13     24.95 o 
  -5   6  10       12.25       34.16     17.74 o 
  -4   6  10       69.33       63.81     17.39 o 
  -3   6  10       11.33        7.34     16.85 o 
  -2   6  10      184.43      183.00     29.46 o 
  -1   6  10       92.69       83.19     25.34 o 
   0   6  10       82.28       62.79     24.24 o 
   1   6  10        0.95        2.35     22.19 o 
   2   6  10      294.97      271.75     26.56 o 
   3   6  10      246.56      270.85     25.78 o 
   4   6  10        8.92       -9.91     21.14 o 
   5   6  10      670.06      647.66     34.31 o 
   6   6  10       34.48       58.81     11.38 o 
   7   6  10     1030.82     1031.60     15.71 o 
   8   6  10        3.58        4.55      9.11 o 
   9   6  10      174.73      168.71     13.74 o 
  10   6  10      280.35      270.88     17.08 o 
  11   6  10      376.14      365.53     18.05 o 
  12   6  10        4.99       27.63     16.33 o 
  13   6  10      175.54      212.65     19.33 o 
  -4   7  10       25.35       25.69     19.00 o 
  -3   7  10     1065.58      920.86     62.46 o 
  -2   7  10       41.51       40.80     28.57 o 
  -1   7  10      469.33      481.76     32.96 o 
   0   7  10        0.79        5.48     23.82 o 
   1   7  10       90.46       58.48     24.73 o 
   2   7  10      211.82      184.80     24.41 o 
   3   7  10      164.01      178.95     25.66 o 
   4   7  10     1640.20     1668.46     38.76 o 
   5   7  10      127.04      176.13     40.41 o 
   6   7  10      931.97      984.05     18.68 o 
   7   7  10       36.25       18.32      9.51 o 
   8   7  10      406.02      430.77     18.57 o 
   9   7  10        0.15        6.21      9.88 o 
  10   7  10      515.40      545.55     57.85 o 
  11   7  10        1.01        6.72     14.23 o 
  12   7  10      132.86      127.42     17.10 o 
  13   7  10       14.63       83.63     18.36 o 
  -3   8  10        5.23       21.39     16.85 o 
  -2   8  10      136.46      148.35     17.93 o 
  -1   8  10       38.29       65.51     29.43 o 
   0   8  10      840.17      881.92     37.70 o 
   1   8  10       24.55       30.80     26.55 o 
   2   8  10      517.31      487.85     31.14 o 
   3   8  10      862.68      794.05     35.56 o 
   4   8  10     1161.47     1163.18     36.16 o 
   5   8  10      965.42      878.39     32.26 o 
   6   8  10      237.96      202.00     37.53 o 
   7   8  10      222.19      223.64     11.96 o 
   8   8  10      503.65      532.40     23.22 o 
   9   8  10       66.56       75.59     10.85 o 
  10   8  10       18.40       50.62     15.38 o 
  11   8  10      541.56      580.61     43.22 o 
  12   8  10       53.53       53.43     16.41 o 
  -3   9  10       45.73       65.92     30.40 o 
  -2   9  10       51.31       63.69     31.04 o 
  -1   9  10      202.49      261.64     33.09 o 
   0   9  10        0.52        4.67     27.46 o 
   1   9  10      397.65      556.63     34.64 o 
   2   9  10       63.19       86.85     27.90 o 
   3   9  10     1579.47     1887.13     44.69 o 
   4   9  10       89.02       65.73     24.60 o 
   5   9  10      381.78      392.59     27.80 o 
   6   9  10       43.02       36.85     10.52 o 
   7   9  10     1634.24     2058.27     27.41 o 
   8   9  10      386.98      351.82     16.51 o 
   9   9  10      567.50      648.48     16.12 o 
  10   9  10      195.07      238.06     18.60 o 
  11   9  10       26.09       44.93     14.91 o 
  12   9  10        0.42       35.71     16.49 o 
  -2  10  10      117.61      155.40     34.03 o 
  -1  10  10       43.74       21.97     31.96 o 
   0  10  10      337.44      391.65     35.40 o 
   1  10  10       56.93       51.91     29.13 o 
   2  10  10      731.10      944.28     38.88 o 
   3  10  10       40.05       67.46     26.14 o 
   4  10  10      640.74      899.29     38.30 o 
   5  10  10      161.52      184.70     26.38 o 
   6  10  10      856.52     1019.38     22.79 o 
   7  10  10      460.00      494.71     18.18 o 
   8  10  10     2209.21     2494.04     31.63 o 
   9  10  10       32.60       33.60     11.92 o 
  10  10  10      190.47      224.57     70.44 o 
  11  10  10      166.05      247.89     18.30 o 
  12  10  10      132.05      191.76     34.92 o 
  -1  11  10      573.92      657.61     42.84 o 
   0  11  10       17.01       39.53     30.67 o 
   1  11  10      662.40      866.62     40.83 o 
   2  11  10        5.71        1.31     28.56 o 
   3  11  10      211.31      270.55     31.64 o 
   4  11  10        3.62      -22.68     26.32 o 
   5  11  10      516.24      748.04    147.44 o 
   6  11  10       83.19      126.35     19.27 o 
   7  11  10      784.29      783.69     76.32 o 
   8  11  10       75.90       77.20     20.13 o 
   9  11  10      362.11      353.90     17.25 o 
  10  11  10      109.35      116.01     38.20 o 
  11  11  10       42.66       85.17     16.32 o 
   1  12  10       27.51       22.64     31.23 o 
   2  12  10      176.55      299.98     35.86 o 
   3  12  10       64.12       38.90     29.29 o 
   4  12  10      502.52      521.57     36.21 o 
   5  12  10        0.49       48.26     26.92 o 
   6  12  10      760.66      737.69     33.36 o 
   7  12  10      133.90      123.08     14.46 o 
   8  12  10      289.14      269.80     16.78 o 
   9  12  10       10.81       -6.90     20.89 o 
  10  12  10        9.80       29.56     19.49 o 
   3  13  10      173.51      213.89     37.02 o 
   4  13  10       49.13       58.85     31.02 o 
   5  13  10      571.22      631.44     38.40 o 
   6  13  10       25.88       42.08     27.66 o 
   7  13  10      254.36      316.69     28.64 o 
   8  13  10        7.24       27.49     22.37 o 
  -1 -12  11      110.97      158.44     25.61 o 
   0 -12  11      219.56      287.00     37.13 o 
  -4 -11  11       61.75       97.73     31.07 o 
  -3 -11  11      365.21      503.84     37.90 o 
  -2 -11  11        2.65        7.83     29.13 o 
  -1 -11  11       12.64       31.90     29.62 o 
   0 -11  11       56.76       82.30     31.41 o 
   1 -11  11      213.64      246.71     23.09 o 
   2 -11  11      178.44      231.27     33.25 o 
   3 -11  11      146.00      205.67     35.95 o 
  -5 -10  11        3.51       -9.85     28.92 o 
  -4 -10  11      140.03      177.88     31.57 o 
  -3 -10  11       80.78      128.35     30.89 o 
  -2 -10  11      387.76      411.44     34.99 o 
  -1 -10  11      362.01      396.62     34.10 o 
   0 -10  11      592.74      832.62     39.46 o 
   1 -10  11      116.21      139.09     29.79 o 
   2 -10  11      244.41      243.99     31.61 o 
   3 -10  11      300.73      392.27     24.48 o 
   4 -10  11       69.86       81.99     31.94 o 
   5 -10  11       53.80       49.13     31.89 o 
  -5  -9  11      232.93      237.88     28.20 o 
  -4  -9  11       34.98       36.25     27.97 o 
  -3  -9  11      338.90      360.62     32.74 o 
  -2  -9  11        1.76       23.75     28.48 o 
  -1  -9  11      764.25      952.74     41.43 o 
   0  -9  11       84.86      108.44     28.05 o 
   1  -9  11     1226.88     1228.04     42.67 o 
   2  -9  11      109.35      117.72     27.11 o 
   3  -9  11      944.65     1034.80     40.55 o 
   4  -9  11       74.35       94.14     27.17 o 
   5  -9  11      573.86      783.58     40.18 o 
   6  -9  11       37.52       50.71     22.53 o 
  -6  -8  11       64.94       96.27     19.38 o 
  -5  -8  11      290.19      351.63     31.56 o 
  -4  -8  11      267.89      311.89     30.10 o 
  -3  -8  11      101.28       93.44     27.98 o 
  -2  -8  11      529.88      542.04     33.72 o 
  -1  -8  11      139.71      127.68     26.91 o 
   0  -8  11      513.29      601.77     34.85 o 
   1  -8  11      331.60      344.82     31.37 o 
   2  -8  11     1345.21     1478.35     44.22 o 
   3  -8  11       12.73       18.22     26.93 o 
   4  -8  11      623.37      794.48     36.73 o 
   5  -8  11       78.98       66.64     15.73 o 
   6  -8  11      709.05      759.12     81.90 o 
   7  -8  11       83.10       82.78     33.83 o 
  -6  -7  11      143.67      167.37     19.82 o 
  -5  -7  11       70.29       87.23     26.98 o 
  -4  -7  11      339.87      399.67     31.49 o 
  -3  -7  11       17.50        1.92     25.56 o 
  -2  -7  11      308.33      282.77     28.10 o 
  -1  -7  11      459.57      522.47     30.68 o 
   0  -7  11      423.11      369.01     29.78 o 
   1  -7  11      756.62      804.32     35.04 o 
   2  -7  11      192.98      162.14     25.82 o 
   3  -7  11      881.32     1012.06     39.91 o 
   4  -7  11       52.08       46.84     26.67 o 
   5  -7  11      348.03      391.32     41.97 o 
   6  -7  11       41.26       44.70     15.60 o 
   7  -7  11      298.90      323.01    105.56 o 
   8  -7  11      232.35      288.30     46.94 o 
  -7  -6  11      270.36      264.13     32.79 o 
  -6  -6  11        1.88       12.43     17.63 o 
  -5  -6  11      217.91      238.17     27.80 o 
  -4  -6  11      251.45      251.78     28.78 o 
  -3  -6  11     1189.49     1207.54     37.79 o 
  -2  -6  11      337.76      376.10     28.07 o 
  -1  -6  11      505.93      455.11     28.09 o 
   0  -6  11     1400.91     1406.04     39.00 o 
   1  -6  11     1045.20      978.13     34.32 o 
   2  -6  11      440.70      423.68     28.42 o 
   3  -6  11      377.61      358.35     28.08 o 
   4  -6  11      760.61      686.38     72.93 o 
   5  -6  11       94.27       93.77     14.90 o 
   6  -6  11      537.71      468.94     39.38 o 
   7  -6  11       64.57       92.92     20.54 o 
   8  -6  11      310.49      324.36     87.14 o 
   9  -6  11       63.46       65.63     25.02 o 
  -7  -5  11        0.65       26.25     27.08 o 
  -6  -5  11      205.30      258.49     21.01 o 
  -5  -5  11       72.14       54.73     24.87 o 
  -4  -5  11      442.63      474.96     29.66 o 
  -3  -5  11       74.68       93.23     24.29 o 
  -2  -5  11      656.33      733.18     31.57 o 
  -1  -5  11      513.83      491.51     27.98 o 
   0  -5  11     1361.41     1380.10     37.46 o 
   1  -5  11      123.98      106.95     23.27 o 
   2  -5  11      538.14      535.39     28.95 o 
   3  -5  11      748.18      692.70     42.85 o 
   4  -5  11      150.28      130.82     13.31 o 
   5  -5  11       45.68       14.21     12.68 o 
   6  -5  11       45.47       50.89     14.39 o 
   7  -5  11      324.43      333.97     17.35 o 
   8  -5  11        6.78       15.87     11.13 o 
   9  -5  11       72.98       90.74     17.78 o 
  10  -5  11       27.26        9.74     35.78 o 
  -7  -4  11       75.37       88.50     28.72 o 
  -6  -4  11       14.19       40.26     18.46 o 
  -5  -4  11       33.88       24.06     23.69 o 
  -4  -4  11       31.82       26.69     23.20 o 
  -3  -4  11      639.96      632.01     29.73 o 
  -2  -4  11        4.64       -5.28     21.56 o 
  -1  -4  11      126.01      144.05     24.30 o 
   0  -4  11       17.88       18.75     22.54 o 
   1  -4  11      200.35      163.20     25.07 o 
   2  -4  11      218.85      156.11     24.63 o 
   3  -4  11      101.81       71.55     10.79 o 
   4  -4  11       23.63       11.19     10.62 o 
   5  -4  11      619.31      602.57     34.00 o 
   6  -4  11       17.98       15.23     13.47 o 
   7  -4  11       10.59       30.93     14.53 o 
   8  -4  11       86.19       87.61     10.30 o 
   9  -4  11        9.06        8.01     15.23 o 
  10  -4  11       80.68       91.14     18.11 o 
  -7  -3  11       94.99      181.03     31.97 o 
  -6  -3  11       15.75       37.68     18.37 o 
  -5  -3  11      209.69      155.46     25.06 o 
  -4  -3  11       55.76       63.82     23.92 o 
  -3  -3  11       25.99       25.76     22.44 o 
  -2  -3  11      294.72      310.24     25.16 o 
  -1  -3  11        2.19      -13.84     21.88 o 
   0  -3  11      373.49      336.34     24.84 o 
   1  -3  11       24.90       24.71     21.32 o 
   2  -3  11     1134.44     1110.22     33.06 o 
   3  -3  11       73.76       60.39     10.05 o 
   4  -3  11     1731.48     1670.25    103.65 o 
   5  -3  11       58.74       28.94     11.70 o 
   6  -3  11        4.37        0.19     12.65 o 
   7  -3  11      401.94      349.51     13.05 o 
   8  -3  11      517.86      471.00     12.78 o 
   9  -3  11       92.59      109.06     12.64 o 
  10  -3  11      184.51      151.43     42.69 o 
  11  -3  11       91.27      126.01     35.00 o 
  -7  -2  11       37.76       61.39     29.14 o 
  -6  -2  11        1.82        7.05     25.79 o 
  -5  -2  11      642.19      704.38     33.16 o 
  -4  -2  11       20.55       59.34     24.49 o 
  -3  -2  11      435.21      455.70     28.82 o 
  -2  -2  11        0.04      -14.74     24.34 o 
  -1  -2  11      262.97      246.63     25.37 o 
   0  -2  11       55.14       69.07     22.06 o 
   1  -2  11      775.74      714.54     29.35 o 
   2  -2  11      120.07      118.93     22.13 o 
   3  -2  11     1452.68     1298.12     33.20 o 
   4  -2  11      259.55      154.36     13.53 o 
   5  -2  11       22.60       13.02     11.10 o 
   6  -2  11       16.21       18.00      8.32 o 
   7  -2  11      310.36      311.13     15.43 o 
   8  -2  11      403.22      360.67     17.37 o 
   9  -2  11       55.60       66.63     11.32 o 
  10  -2  11       34.34       74.54     26.28 o 
  11  -2  11      229.02      164.13     17.89 o 
  -7  -1  11       52.03       74.55     30.90 o 
  -6  -1  11       56.19       45.63     18.11 o 
  -5  -1  11      118.28      136.70     25.28 o 
  -4  -1  11      236.23      234.35     25.87 o 
  -3  -1  11       55.68       57.46     22.64 o 
  -2  -1  11      209.58      229.17     25.28 o 
  -1  -1  11      161.39       81.75     23.85 o 
   0  -1  11      529.85      525.09     27.82 o 
   1  -1  11       76.29       43.24     22.20 o 
   2  -1  11      971.21      955.31     31.93 o 
   3  -1  11       59.85       50.82     21.70 o 
   4  -1  11       18.02       20.87     19.42 o 
   5  -1  11      149.45       77.59     19.34 o 
   6  -1  11       46.73       50.77      9.98 o 
   7  -1  11       25.73        8.43     10.85 o 
   8  -1  11      217.40      199.83     14.61 o 
   9  -1  11       16.61       26.21     10.20 o 
  10  -1  11      230.57      221.57     24.99 o 
  11  -1  11       18.39       57.12     16.02 o 
  12  -1  11        6.59       21.15     16.83 o 
  -6   0  11       39.55       62.09     18.63 o 
  -5   0  11       84.32       60.29     24.70 o 
  -4   0  11        0.82        9.74     22.54 o 
  -3   0  11        4.74      -10.94     21.97 o 
  -2   0  11      623.31      577.09     29.81 o 
  -1   0  11      901.91      893.89     31.81 o 
   0   0  11      171.60      143.56     23.65 o 
   1   0  11     1539.96     1501.14     35.99 o 
   2   0  11      222.06      216.04     24.71 o 
   3   0  11     1766.41     1741.93     36.54 o 
   4   0  11       52.00       32.47     20.36 o 
   5   0  11      558.20      508.35     24.56 o 
   6   0  11        8.56        2.34     17.80 o 
   7   0  11     1387.59     1166.72    139.76 o 
   8   0  11      155.27      104.64     17.81 o 
   9   0  11      432.77      371.11     15.61 o 
  10   0  11       97.44       77.31     15.08 o 
  11   0  11       90.27       77.40     24.59 o 
  12   0  11       25.73       62.39     16.78 o 
  -6   1  11       43.60       38.30     26.30 o 
  -5   1  11       21.37       47.57     17.72 o 
  -4   1  11       20.58       20.86     23.31 o 
  -3   1  11       97.95       97.41     24.03 o 
  -2   1  11       76.49       64.78     24.47 o 
  -1   1  11     1326.72     1328.61     36.90 o 
   0   1  11      729.80      710.07     29.92 o 
   1   1  11      839.86      772.18     30.49 o 
   2   1  11      823.39      826.07     30.24 o 
   3   1  11      191.12      167.45     22.65 o 
   4   1  11      939.86      797.13     28.44 o 
   5   1  11       27.28       11.54     18.47 o 
   6   1  11     1758.80     1655.94     34.76 o 
   7   1  11      463.86      396.76     26.13 o 
   8   1  11      586.09      514.16     20.67 o 
   9   1  11      311.92      265.31     17.64 o 
  10   1  11      212.45      197.81     16.68 o 
  11   1  11        3.77       13.74     15.40 o 
  12   1  11        6.03       20.46     17.96 o 
  -6   2  11      275.73      237.25     32.00 o 
  -5   2  11        9.11       35.20     18.13 o 
  -4   2  11      289.26      287.32     28.81 o 
  -3   2  11      239.38      258.22     27.19 o 
  -2   2  11     1892.31     1763.22     40.87 o 
  -1   2  11       23.55       34.59     23.55 o 
   0   2  11      283.77      218.47     24.06 o 
   1   2  11       10.08        8.71     21.25 o 
   2   2  11     1769.63     1807.44     38.96 o 
   3   2  11       54.32       24.16     22.09 o 
   4   2  11     1372.14     1405.92     33.42 o 
   5   2  11       10.06       -1.56     18.46 o 
   6   2  11      270.67      234.43     21.60 o 
   7   2  11      594.52      588.93     24.85 o 
   8   2  11       16.34       27.21      9.27 o 
   9   2  11      137.83      131.39     23.65 o 
  10   2  11        5.16       11.26     14.30 o 
  11   2  11      183.75      176.94     26.19 o 
  12   2  11       38.04       17.50     16.26 o 
  -6   3  11        0.40       35.10     26.67 o 
  -5   3  11      177.88      138.63     19.68 o 
  -4   3  11       40.73       35.30     25.46 o 
  -3   3  11      274.26      275.99     28.48 o 
  -2   3  11        6.14        3.01     24.08 o 
  -1   3  11     1181.49     1059.53     35.19 o 
   0   3  11      116.40      163.30     24.86 o 
   1   3  11      912.99      863.32     31.86 o 
   2   3  11       69.53       49.92     20.69 o 
   3   3  11     1017.23      987.58     31.62 o 
   4   3  11      366.42      309.51     23.57 o 
   5   3  11      856.41      793.36     28.07 o 
   6   3  11       41.25       17.34     18.85 o 
   7   3  11      289.73      307.04     21.40 o 
   8   3  11       15.06       14.75     12.19 o 
   9   3  11       16.28       21.06      9.79 o 
  10   3  11      732.89      756.80     20.78 o 
  11   3  11      263.90      165.35     25.06 o 
  12   3  11       32.89       53.99     17.13 o 
  -5   4  11        1.19       10.51     17.67 o 
  -4   4  11       52.48       53.92     18.47 o 
  -3   4  11        2.45       25.87     25.63 o 
  -2   4  11     1128.67     1128.35     38.23 o 
  -1   4  11       62.67       51.82     23.78 o 
   0   4  11      538.74      515.71     28.28 o 
   1   4  11      705.62      807.45     32.40 o 
   2   4  11     1143.92     1135.48     34.26 o 
   3   4  11        2.54       -8.11     22.40 o 
   4   4  11      465.22      484.22     26.36 o 
   5   4  11        1.23       -5.48     19.30 o 
   6   4  11      917.80      956.37     28.52 o 
   7   4  11      523.27      468.66     23.18 o 
   8   4  11      389.77      437.16     22.52 o 
   9   4  11      148.40      134.04     13.65 o 
  10   4  11      206.59      202.44     24.26 o 
  11   4  11       13.01       22.76     21.78 o 
  12   4  11      108.19       84.67     17.18 o 
  13   4  11       11.62       68.09     26.20 o 
  -5   5  11      184.19      176.93     37.28 o 
  -4   5  11        3.94       19.42     25.81 o 
  -3   5  11       78.33      116.37     29.95 o 
  -2   5  11      127.56      131.64     29.52 o 
  -1   5  11     1002.51     1044.86     37.71 o 
   0   5  11       80.16       63.27     24.45 o 
   1   5  11      372.18      384.92     27.86 o 
   2   5  11      111.86      110.69     24.83 o 
   3   5  11     1339.56     1425.96     36.51 o 
   4   5  11       15.24        1.23     21.86 o 
   5   5  11     1250.64     1225.81     32.91 o 
   6   5  11        5.25        8.87     19.29 o 
   7   5  11      106.82      116.88     18.82 o 
   8   5  11       49.75       34.42     13.97 o 
   9   5  11      485.87      493.64     54.34 o 
  10   5  11      217.03      242.90     25.21 o 
  11   5  11       66.26       64.29     21.96 o 
  12   5  11        2.55       -1.92     22.79 o 
  13   5  11      144.29      165.89     28.10 o 
  -4   6  11        1.85       15.24     18.13 o 
  -3   6  11      269.45      244.85     32.80 o 
  -2   6  11      339.23      371.48     33.73 o 
  -1   6  11      156.04      123.98     29.77 o 
   0   6  11       28.53       55.62     25.29 o 
   1   6  11       10.39       12.34     23.31 o 
   2   6  11      649.47      664.58     31.17 o 
   3   6  11       19.18        0.08     22.21 o 
   4   6  11      804.30      858.39     32.58 o 
   5   6  11       11.64       -7.80     20.64 o 
   6   6  11      907.64      979.48     30.86 o 
   7   6  11      305.87      253.77     21.17 o 
   8   6  11      416.47      411.38     16.35 o 
   9   6  11      186.22      176.50     34.40 o 
  10   6  11       67.51       74.00     21.97 o 
  11   6  11      223.90      266.58     25.83 o 
  12   6  11       41.90        4.66     22.92 o 
  13   6  11      300.50      407.60     32.26 o 
  -3   7  11       42.91       47.17     17.80 o 
  -2   7  11      154.67      141.09     29.74 o 
  -1   7  11      135.06      166.19     30.53 o 
   0   7  11      216.47      179.54     27.60 o 
   1   7  11      195.24      221.26     29.67 o 
   2   7  11       65.86       18.89     24.78 o 
   3   7  11     1427.39     1494.71     41.22 o 
   4   7  11      134.49      144.49     25.44 o 
   5   7  11      746.02      851.14     32.62 o 
   6   7  11      522.36      432.85     26.27 o 
   7   7  11      364.18      370.61     24.50 o 
   8   7  11      174.22      110.18     14.50 o 
   9   7  11      182.27      225.92     15.74 o 
  10   7  11      145.39      134.11     22.20 o 
  11   7  11      280.87      277.20     26.35 o 
  12   7  11        0.39      -18.10     23.09 o 
  -3   8  11      105.28       99.48     24.20 o 
  -2   8  11       85.19       95.46     31.63 o 
  -1   8  11      442.41      473.91     36.37 o 
   0   8  11      197.84      212.43     30.56 o 
   1   8  11      137.29      101.31     28.53 o 
   2   8  11      923.80      881.21     37.44 o 
   3   8  11      348.08      396.09     30.54 o 
   4   8  11      384.58      368.79     28.40 o 
   5   8  11        4.42       -6.50     22.63 o 
   6   8  11      213.17      216.58     24.54 o 
   7   8  11       35.62       32.73     13.43 o 
   8   8  11       82.41       55.53     13.68 o 
   9   8  11        1.29        6.00     13.05 o 
  10   8  11      405.83      375.32     26.12 o 
  11   8  11       15.51       26.55     21.72 o 
  12   8  11       22.10       14.81     23.26 o 
  -2   9  11      194.60      223.36     33.43 o 
  -1   9  11        1.39        1.10     30.82 o 
   0   9  11      174.56      213.37     33.95 o 
   1   9  11      118.30       94.69     28.14 o 
   2   9  11      704.34      718.97     37.28 o 
   3   9  11       93.01       68.32     26.32 o 
   4   9  11      430.23      472.08     32.72 o 
   5   9  11       44.53       28.38     22.67 o 
   6   9  11      266.60      274.93     26.76 o 
   7   9  11      109.69       80.63     14.56 o 
   8   9  11      793.42      793.16     21.84 o 
   9   9  11      369.88      351.90     17.86 o 
  10   9  11        8.13       18.65     19.63 o 
  11   9  11        6.59        9.65     19.93 o 
  12   9  11        0.82       30.74     23.41 o 
  -1  10  11      229.49      317.37     37.58 o 
   0  10  11        3.19      -30.55     30.55 o 
   1  10  11      585.52      653.27     39.63 o 
   2  10  11       33.99       -7.30     27.36 o 
   3  10  11      170.50      144.61     28.89 o 
   4  10  11       22.08       11.33     27.83 o 
   5  10  11     2471.08     2703.22     53.21 o 
   6  10  11      349.41      317.34     58.47 o 
   7  10  11      906.59      907.14     67.36 o 
   8  10  11      415.80      355.34     60.00 o 
   9  10  11      349.67      380.65     18.08 o 
  10  10  11       81.65      114.88     22.32 o 
  11  10  11       75.45       30.86     21.69 o 
   1  11  11       24.04       24.12     29.86 o 
   2  11  11      338.92      449.20     38.41 o 
   3  11  11        0.78      -22.70     28.28 o 
   4  11  11     1042.81     1320.83     45.54 o 
   5  11  11      186.37      152.08     28.94 o 
   6  11  11     1196.78     1137.51    127.10 o 
   7  11  11        4.89       13.56     14.07 o 
   8  11  11      781.53      837.65     63.76 o 
   9  11  11       33.35       26.85     13.45 o 
  10  11  11      128.51      110.17     20.27 o 
  11  11  11       39.67       32.64     21.60 o 
   2  12  11       15.94       32.35     33.04 o 
   3  12  11      236.28      278.76     33.99 o 
   4  12  11       62.27       69.59     30.34 o 
   5  12  11     1322.08     1608.86     48.48 o 
   6  12  11      188.98       75.10     27.16 o 
   7  12  11      104.70       86.40     22.54 o 
   8  12  11        9.56       14.87     13.30 o 
   9  12  11      260.01      270.38     17.12 o 
  10  12  11        3.28      -16.65     18.34 o 
   4  13  11      594.95      729.19     40.95 o 
   5  13  11       31.49       68.24     32.34 o 
   6  13  11      309.59      345.90     32.92 o 
   7  13  11       39.44       12.32     25.97 o 
   8  13  11       45.34       28.87     24.40 o 
  -1 -11  12       84.35      150.57     34.09 o 
   0 -11  12      136.28      121.21     32.55 o 
   1 -11  12       22.07       54.80     31.40 o 
  -3 -10  12       81.58      122.63     31.57 o 
  -2 -10  12       54.88       84.28     32.25 o 
  -1 -10  12      221.88      259.32     34.57 o 
   0 -10  12       91.17       68.40     31.51 o 
   1 -10  12      265.80      269.82     34.91 o 
   2 -10  12      302.78      334.93     35.04 o 
   3 -10  12       12.59       58.12     28.75 o 
   4 -10  12       94.85       91.23     33.05 o 
  -4  -9  12       23.90       49.27     29.23 o 
  -3  -9  12       76.08      109.22     29.66 o 
  -2  -9  12      772.32      897.70     41.18 o 
  -1  -9  12      243.05      290.38     33.20 o 
   0  -9  12      357.46      416.02     35.44 o 
   1  -9  12       40.24       50.76     29.60 o 
   2  -9  12      249.33      278.98     33.67 o 
   3  -9  12      124.91      120.33     30.27 o 
   4  -9  12      650.93      789.30     38.28 o 
   5  -9  12      268.37      361.97     33.21 o 
  -5  -8  12       36.41       56.01     29.22 o 
  -4  -8  12      108.65       99.99     28.24 o 
  -3  -8  12      155.11      181.74     29.24 o 
  -2  -8  12        0.01        3.24     25.96 o 
  -1  -8  12      272.81      221.68     29.48 o 
   0  -8  12        6.89        7.17     26.25 o 
   1  -8  12      639.49      595.57     34.81 o 
   2  -8  12       42.05       56.03     27.48 o 
   3  -8  12      521.16      522.02     34.72 o 
   4  -8  12       95.41      126.80     29.65 o 
   5  -8  12      590.14      627.84     75.76 o 
   6  -8  12       74.26      110.18     28.76 o 
   7  -8  12      162.58      112.99     53.95 o 
  -5  -7  12       97.76       93.20     28.81 o 
  -4  -7  12      125.15      147.16     28.17 o 
  -3  -7  12      155.70      119.05     28.36 o 
  -2  -7  12      344.05      437.37     33.11 o 
  -1  -7  12       19.18       -6.43     27.29 o 
   0  -7  12      668.93      655.10     35.04 o 
   1  -7  12        7.44      -15.45     25.75 o 
   2  -7  12       60.84       71.79     28.02 o 
   3  -7  12      124.66      144.74     27.20 o 
   4  -7  12      767.81      782.48     98.96 o 
   5  -7  12       71.96       49.58     15.36 o 
   6  -7  12      246.19      204.81     20.95 o 
   7  -7  12       52.64      117.24     50.81 o 
   8  -7  12      236.81      271.53     64.54 o 
  -6  -6  12       18.58       56.02     29.68 o 
  -5  -6  12       71.61       85.61     27.48 o 
  -4  -6  12      527.43      539.13     33.57 o 
  -3  -6  12      183.29      174.51     28.12 o 
  -2  -6  12      100.74       67.16     27.38 o 
  -1  -6  12     1317.25     1550.34     43.55 o 
   0  -6  12      252.96      230.60     29.53 o 
   1  -6  12      326.79      397.93     30.86 o 
   2  -6  12      194.70      185.68     27.83 o 
   3  -6  12      749.63      871.15     36.25 o 
   4  -6  12       18.70       29.59     13.19 o 
   5  -6  12      140.92      119.33     25.01 o 
   6  -6  12        6.13        2.37     15.38 o 
   7  -6  12      294.41      257.62     18.73 o 
   8  -6  12        6.41       74.88     45.48 o 
  -6  -5  12      141.35      137.57     30.16 o 
  -5  -5  12      276.90      295.64     30.11 o 
  -4  -5  12       37.54       38.68     26.33 o 
  -3  -5  12      940.46     1087.69     38.85 o 
  -2  -5  12      446.49      563.67     32.86 o 
  -1  -5  12      713.71      695.77     33.30 o 
   0  -5  12      200.82      178.48     26.37 o 
   1  -5  12      537.83      495.10     30.37 o 
   2  -5  12       94.95       93.50     24.81 o 
   3  -5  12      365.50      383.16     27.06 o 
   4  -5  12      700.58      584.96     47.19 o 
   5  -5  12      183.38      150.53     23.03 o 
   6  -5  12      135.20      131.20     15.97 o 
   7  -5  12      121.37      118.16     16.16 o 
   8  -5  12       24.80       27.35     12.17 o 
   9  -5  12        0.79        4.87     22.20 o 
  -6  -4  12        0.57        6.29     29.02 o 
  -5  -4  12       13.70        4.38     25.69 o 
  -4  -4  12      236.24      246.92     29.18 o 
  -3  -4  12       82.25       64.02     26.22 o 
  -2  -4  12      439.65      470.28     30.45 o 
  -1  -4  12        9.67       -1.18     22.59 o 
   0  -4  12      888.38      871.25     33.50 o 
   1  -4  12        0.65       -4.54     22.16 o 
   2  -4  12      660.90      652.43     30.41 o 
   3  -4  12        0.43        0.21     22.09 o 
   4  -4  12      452.26      343.87     29.85 o 
   5  -4  12      375.63      293.25     15.50 o 
   6  -4  12       50.67       54.92     13.67 o 
   7  -4  12      322.74      313.18     17.61 o 
   8  -4  12       13.62       28.80     11.40 o 
   9  -4  12      137.99      174.49     16.88 o 
  10  -4  12        0.34       18.86     23.85 o 
  -6  -3  12       15.29       37.56     30.43 o 
  -5  -3  12      362.87      377.28     29.96 o 
  -4  -3  12        8.43       -1.83     26.05 o 
  -3  -3  12      440.11      423.56     30.49 o 
  -2  -3  12       15.46        4.69     23.54 o 
  -1  -3  12      143.48      123.36     24.00 o 
   0  -3  12      109.31      108.39     24.10 o 
   1  -3  12      704.11      596.56     30.10 o 
   2  -3  12       53.21       31.46     22.02 o 
   3  -3  12     2849.04     3030.56     49.34 o 
   4  -3  12     1167.44     1058.83     23.63 o 
   5  -3  12      153.24      141.71     12.83 o 
   6  -3  12      135.68      101.63     13.78 o 
   7  -3  12      414.38      390.76     17.29 o 
   8  -3  12      619.82      583.08     18.74 o 
   9  -3  12       27.13       31.91     14.23 o 
  10  -3  12      239.39      293.90     25.98 o 
  -6  -2  12      372.60      346.92     34.01 o 
  -5  -2  12        3.44       16.31     25.79 o 
  -4  -2  12      367.17      468.06     31.62 o 
  -3  -2  12        1.37        8.35     25.96 o 
  -2  -2  12      661.74      655.21     33.09 o 
  -1  -2  12        7.20       13.86     23.92 o 
   0  -2  12      682.43      655.56     31.29 o 
   1  -2  12      125.08       90.39     23.13 o 
   2  -2  12      923.05      922.28     32.40 o 
   3  -2  12      605.12      549.72     29.61 o 
   4  -2  12        6.36        7.91     21.27 o 
   5  -2  12      761.41      653.74     29.23 o 
   6  -2  12      271.26      268.55     24.41 o 
   7  -2  12      314.87      302.46     24.21 o 
   8  -2  12      353.45      283.95     16.43 o 
   9  -2  12      261.51      265.27     17.19 o 
  10  -2  12      351.09      352.13     27.39 o 
  11  -2  12       69.48      112.50     23.49 o 
  -6  -1  12       16.24       67.34     31.71 o 
  -5  -1  12      806.47      788.47     34.71 o 
  -4  -1  12      125.17      140.74     27.07 o 
  -3  -1  12       62.46       93.20     25.19 o 
  -2  -1  12       37.21       10.60     23.40 o 
  -1  -1  12      304.99      299.50     27.45 o 
   0  -1  12      252.90      239.09     25.31 o 
   1  -1  12      252.55      215.14     25.89 o 
   2  -1  12        0.32      -24.40     24.40 o 
   3  -1  12      102.65       72.74     22.30 o 
   4  -1  12      249.59      206.38     22.92 o 
   5  -1  12      196.45      134.88     22.71 o 
   6  -1  12      508.54      403.78     24.99 o 
   7  -1  12      238.39      192.99     21.01 o 
   8  -1  12      322.58      292.30     22.32 o 
   9  -1  12        0.50        5.61     13.06 o 
  10  -1  12      117.06      116.09     22.93 o 
  11  -1  12       39.89       28.90     22.73 o 
  -6   0  12      152.54       77.31     31.23 o 
  -5   0  12       70.56       87.60     27.40 o 
  -4   0  12      143.17      133.08     27.56 o 
  -3   0  12        2.43      -12.31     24.33 o 
  -2   0  12      440.41      426.17     29.35 o 
  -1   0  12      636.47      607.74     31.16 o 
   0   0  12      272.85      262.32     25.39 o 
   1   0  12        1.58       -7.06     22.88 o 
   2   0  12      290.89      321.76     26.20 o 
   3   0  12        9.88       -7.11     22.22 o 
   4   0  12      273.90      259.10     24.90 o 
   5   0  12     1201.95     1168.23     33.22 o 
   6   0  12      695.25      654.07     27.19 o 
   7   0  12        0.02       21.00     18.86 o 
   8   0  12      130.59      130.75     20.24 o 
   9   0  12      350.99      370.17     29.44 o 
  10   0  12      162.14      159.07     23.56 o 
  11   0  12       22.26       70.31     23.02 o 
  12   0  12        3.06       28.24     23.42 o 
  -5   1  12       34.64       42.91     18.96 o 
  -4   1  12      161.89      175.37     28.07 o 
  -3   1  12      255.69      299.37     29.56 o 
  -2   1  12      629.55      604.56     31.53 o 
  -1   1  12      906.50      895.24     34.85 o 
   0   1  12       58.19       60.77     23.50 o 
   1   1  12      538.28      640.63     30.06 o 
   2   1  12      834.05      763.53     31.60 o 
   3   1  12      530.07      532.68     28.30 o 
   4   1  12      285.96      225.76     25.03 o 
   5   1  12     1690.22     1644.74     37.32 o 
   6   1  12        0.32        2.62     20.32 o 
   7   1  12     1193.16     1131.83     30.23 o 
   8   1  12      172.68      113.85     19.95 o 
   9   1  12       80.74      102.23     36.82 o 
  10   1  12       34.55       53.52     21.32 o 
  11   1  12       85.71       99.35     22.79 o 
  12   1  12        4.59        1.10     22.73 o 
  -5   2  12      224.21      216.01     25.96 o 
  -4   2  12      371.34      340.60     32.43 o 
  -3   2  12      655.03      671.40     35.03 o 
  -2   2  12       10.04        0.23     25.26 o 
  -1   2  12      617.24      559.50     31.02 o 
   0   2  12       79.16       86.90     24.20 o 
   1   2  12      192.30      154.81     25.04 o 
   2   2  12      155.94      122.98     25.55 o 
   3   2  12      281.57      232.68     24.85 o 
   4   2  12     1143.76     1064.61     33.33 o 
   5   2  12      293.17      260.91     25.20 o 
   6   2  12      411.60      342.75     24.52 o 
   7   2  12        3.00       24.69     19.25 o 
   8   2  12      166.66      154.91     19.55 o 
   9   2  12       47.28       39.60     13.50 o 
  10   2  12      262.99      270.47     25.05 o 
  11   2  12       15.80       13.66     21.91 o 
  12   2  12       25.60       50.73     23.93 o 
  -5   3  12        0.22       39.06     29.18 o 
  -4   3  12      258.01      214.05     28.87 o 
  -3   3  12        2.46       -3.60     26.34 o 
  -2   3  12      477.85      469.90     32.66 o 
  -1   3  12       50.52       90.44     24.67 o 
   0   3  12      387.18      326.44     26.49 o 
   1   3  12      171.20      167.93     25.49 o 
   2   3  12     1901.82     1789.01     40.44 o 
   3   3  12      756.83      734.61     30.22 o 
   4   3  12      203.62      184.69     24.18 o 
   5   3  12      661.91      633.45     29.07 o 
   6   3  12      320.50      315.71     24.25 o 
   7   3  12      913.91      841.77     28.39 o 
   8   3  12      575.76      495.03     25.10 o 
   9   3  12      667.77      565.95     72.26 o 
  10   3  12      124.56      133.36     22.90 o 
  11   3  12      233.91      301.64     26.92 o 
  12   3  12       72.35       44.67     23.69 o 
  -4   4  12        1.11        1.84     18.30 o 
  -3   4  12      114.57       73.31     27.42 o 
  -2   4  12       80.80       82.59     27.51 o 
  -1   4  12      523.08      564.62     34.67 o 
   0   4  12       90.13      103.25     24.91 o 
   1   4  12      601.87      551.81     30.65 o 
   2   4  12      429.09      429.21     27.93 o 
   3   4  12     1490.22     1470.26     38.05 o 
   4   4  12      549.55      541.33     28.51 o 
   5   4  12      680.37      628.57     28.26 o 
   6   4  12      620.87      561.81     27.25 o 
   7   4  12      317.45      361.47     24.20 o 
   8   4  12      542.97      487.78     25.07 o 
   9   4  12     1020.54      926.76     26.22 o 
  10   4  12      390.70      404.91     27.07 o 
  11   4  12       20.38        7.91     22.34 o 
  12   4  12       33.51       40.67     23.57 o 
  -4   5  12       68.23       78.80     20.20 o 
  -3   5  12       46.30       12.18     28.13 o 
  -2   5  12      623.63      647.82     35.93 o 
  -1   5  12      110.86      130.73     28.49 o 
   0   5  12      140.47      167.81     29.02 o 
   1   5  12      105.93       94.79     25.31 o 
   2   5  12     1190.35     1110.48     36.46 o 
   3   5  12      182.38      138.38     25.17 o 
   4   5  12      749.74      739.49     31.33 o 
   5   5  12      135.85       87.58     22.56 o 
   6   5  12      913.72      962.35     30.77 o 
   7   5  12      246.18      202.08     22.51 o 
   8   5  12      702.17      726.23     28.06 o 
   9   5  12       43.00       53.43     14.43 o 
  10   5  12       59.59       80.62     20.72 o 
  11   5  12       31.02       64.23     22.70 o 
  12   5  12       98.47       94.10     25.22 o 
  -3   6  12       62.64       96.96     29.74 o 
  -2   6  12       70.33       59.78     28.20 o 
  -1   6  12      164.37      153.30     28.54 o 
   0   6  12      136.49      100.58     29.06 o 
   1   6  12      637.01      780.46     35.74 o 
   2   6  12       56.59       48.46     25.83 o 
   3   6  12     1180.72     1232.67     38.32 o 
   4   6  12       20.75       21.30     23.82 o 
   5   6  12      310.91      320.84     26.36 o 
   6   6  12        0.03        0.80     20.05 o 
   7   6  12      427.43      415.46     26.17 o 
   8   6  12       68.03       67.50     13.65 o 
   9   6  12      517.18      550.45     19.18 o 
  10   6  12      379.14      393.14     26.76 o 
  11   6  12        7.24       10.93     22.19 o 
  12   6  12      218.68      314.63     28.66 o 
  -2   7  12      230.83      221.84     34.38 o 
  -1   7  12       60.04       78.16     30.62 o 
   0   7  12      205.34      236.28     30.23 o 
   1   7  12        1.66        4.41     28.01 o 
   2   7  12     1059.22     1062.41     39.87 o 
   3   7  12        3.72      -13.69     25.02 o 
   4   7  12      319.99      347.86     26.97 o 
   5   7  12        0.79        3.54     22.26 o 
   6   7  12      450.85      505.07     28.82 o 
   7   7  12       43.92       37.85     20.29 o 
   8   7  12      365.79      382.16     18.21 o 
   9   7  12        7.47       14.48     13.95 o 
  10   7  12      125.67      136.43     22.63 o 
  11   7  12      150.61      153.88     24.77 o 
  12   7  12        0.36       11.21     23.18 o 
  -2   8  12      134.68      152.74     33.93 o 
  -1   8  12      281.32      303.65     33.91 o 
   0   8  12      350.01      308.15     34.98 o 
   1   8  12      777.10      747.53     38.11 o 
   2   8  12      230.35      217.61     30.99 o 
   3   8  12      387.73      398.72     32.24 o 
   4   8  12      122.83      110.23     27.26 o 
   5   8  12       81.82       70.62     24.98 o 
   6   8  12       42.04        6.87     22.83 o 
   7   8  12       24.12       26.61     22.25 o 
   8   8  12      265.59      232.29     17.28 o 
   9   8  12      612.71      551.18     19.36 o 
  10   8  12        9.77       21.42     19.32 o 
  11   8  12       37.28       56.76     23.98 o 
  12   8  12       24.39       -1.77     24.20 o 
  -1   9  12      212.59      191.91     36.70 o 
   0   9  12       73.33       52.78     32.52 o 
   1   9  12      576.07      629.06     38.32 o 
   2   9  12      284.20      308.89     32.55 o 
   3   9  12      177.41      182.05     29.53 o 
   4   9  12       21.24       12.28     26.73 o 
   5   9  12      453.34      470.79     33.14 o 
   6   9  12      205.33      194.14     28.31 o 
   7   9  12      197.68      218.38     17.66 o 
   8   9  12      976.15      819.59     22.74 o 
   9   9  12       17.29       12.66     13.40 o 
  10   9  12        1.09       26.10     21.02 o 
  11   9  12      114.19      159.55     25.61 o 
   0  10  12      400.53      410.96     41.19 o 
   1  10  12       26.28       24.32     28.94 o 
   2  10  12      354.78      380.48     36.03 o 
   3  10  12        8.73      -14.33     28.57 o 
   4  10  12      642.31      666.25     36.87 o 
   5  10  12      597.27      581.62     33.52 o 
   6  10  12      404.94      425.38     31.65 o 
   7  10  12      658.97      567.98    101.19 o 
   8  10  12       68.15       85.69     15.53 o 
   9  10  12      439.41      432.05     70.64 o 
  10  10  12        0.09       -8.29     18.99 o 
  11  10  12      228.45      264.17     26.93 o 
   2  11  12       11.25       33.99     30.78 o 
   3  11  12      307.11      361.09     34.42 o 
   4  11  12       76.15       40.26     29.98 o 
   5  11  12     1287.54     1571.63     47.97 o 
   6  11  12       66.20       62.89     19.87 o 
   7  11  12        9.42       49.91     15.00 o 
   8  11  12      203.20      129.19     15.06 o 
   9  11  12      263.94      271.80     52.88 o 
  10  11  12      166.30      163.44     24.07 o 
   4  12  12      457.46      478.54     39.41 o 
   5  12  12       29.24       19.51     30.86 o 
   6  12  12       48.47       79.04     28.56 o 
   7  12  12       28.44      -14.89     26.51 o 
   8  12  12      130.31      150.40     15.67 o 
  -1 -10  13       81.23       87.18     34.54 o 
   0 -10  13      171.68      189.30     35.76 o 
   1 -10  13      151.71      183.89     35.02 o 
   2 -10  13       26.81       40.27     30.64 o 
  -3  -9  13      201.76      210.18     32.55 o 
  -2  -9  13      163.02      213.54     34.27 o 
  -1  -9  13      263.29      369.97     35.77 o 
   0  -9  13      162.91      237.85     35.50 o 
   1  -9  13      179.74      244.43     33.38 o 
   2  -9  13      203.49      194.09     31.58 o 
   3  -9  13       24.48        8.63     29.36 o 
   4  -9  13      330.71      407.49     35.59 o 
  -3  -8  13       58.62       55.59     27.89 o 
  -2  -8  13      127.79      131.70     28.77 o 
  -1  -8  13        0.77        5.23     27.34 o 
   0  -8  13       38.72       25.32     28.79 o 
   1  -8  13       71.23       70.26     27.82 o 
   2  -8  13      260.32      266.61     32.46 o 
   3  -8  13      178.55      179.92     31.06 o 
   4  -8  13      290.68      318.16     32.85 o 
   5  -8  13      165.92      220.87     32.12 o 
   6  -8  13        2.20        4.59     26.48 o 
  -4  -7  13       11.36       18.27     27.72 o 
  -3  -7  13       39.31       73.31     28.71 o 
  -2  -7  13        0.22       12.51     25.63 o 
  -1  -7  13      330.81      284.38     31.23 o 
   0  -7  13        0.36      -18.40     25.16 o 
   1  -7  13      170.51      160.62     28.06 o 
   2  -7  13       79.37       44.93     27.38 o 
   3  -7  13      287.36      267.55     30.50 o 
   4  -7  13       73.46       45.51     28.78 o 
   5  -7  13      179.02      204.87     29.77 o 
   6  -7  13        3.62       15.01     24.92 o 
   7  -7  13       82.03       76.21     19.09 o 
  -4  -6  13      226.19      264.68     31.50 o 
  -3  -6  13       37.31       43.93     26.50 o 
  -2  -6  13      306.52      361.62     31.11 o 
  -1  -6  13        1.85       14.90     25.30 o 
   0  -6  13      338.48      405.52     31.49 o 
   1  -6  13        9.19      -16.97     27.77 o 
   2  -6  13      194.67      230.40     28.79 o 
   3  -6  13        0.09      -23.47     23.47 o 
   4  -6  13      524.77      466.78     32.10 o 
   5  -6  13        8.21       -3.09     22.20 o 
   6  -6  13      210.05      159.28     26.71 o 
   7  -6  13        3.22       13.87     15.15 o 
   8  -6  13      129.99      127.12     17.14 o 
  -5  -5  13       15.63       21.94     28.78 o 
  -4  -5  13      156.00      156.82     29.91 o 
  -3  -5  13      337.66      391.09     31.77 o 
  -2  -5  13      132.21      108.65     27.86 o 
  -1  -5  13      185.26      235.88     30.06 o 
   0  -5  13      201.79      182.38     28.24 o 
   1  -5  13      492.83      504.70     31.96 o 
   2  -5  13        0.78        9.83     24.10 o 
   3  -5  13      790.79      802.75     34.96 o 
   4  -5  13        3.41      -13.86     23.09 o 
   5  -5  13      177.16      173.00     26.18 o 
   6  -5  13      111.49       92.08     25.07 o 
   7  -5  13      214.79      208.60     35.78 o 
   8  -5  13       10.91       24.92     15.72 o 
   9  -5  13      145.06      122.79     25.34 o 
  -5  -4  13      263.75      314.51     32.55 o 
  -4  -4  13       22.72       40.19     26.89 o 
  -3  -4  13      296.05      320.15     31.18 o 
  -2  -4  13        6.80       15.38     25.19 o 
  -1  -4  13      468.47      455.76     32.20 o 
   0  -4  13      570.49      625.66     34.07 o 
   1  -4  13      185.23      187.22     27.49 o 
   2  -4  13       99.16       88.52     25.53 o 
   3  -4  13      259.80      297.48     28.66 o 
   4  -4  13     1425.89     1458.18     39.74 o 
   5  -4  13       74.68       88.88     24.75 o 
   6  -4  13      266.73      227.86     26.48 o 
   7  -4  13       13.73       32.32     14.76 o 
   8  -4  13      221.61      206.79     17.76 o 
   9  -4  13        7.40        9.78     14.83 o 
  -5  -3  13       23.49       -2.33     27.69 o 
  -4  -3  13       35.47       31.29     27.19 o 
  -3  -3  13        0.12       -5.61     26.68 o 
  -2  -3  13      866.93      864.18     36.40 o 
  -1  -3  13       12.37        0.75     26.67 o 
   0  -3  13      479.14      467.74     31.53 o 
   1  -3  13      534.81      479.78     30.00 o 
   2  -3  13     1356.42     1348.41     39.29 o 
   3  -3  13      610.67      587.25     29.73 o 
   4  -3  13      207.69      153.51     24.41 o 
   5  -3  13      510.92      476.77     28.46 o 
   6  -3  13      137.28      157.53     23.38 o 
   7  -3  13      362.83      261.32     24.46 o 
   8  -3  13        8.30       20.26     20.34 o 
   9  -3  13      208.30      201.36     17.00 o 
  10  -3  13        0.25       10.18     20.60 o 
  -5  -2  13      321.64      379.49     32.99 o 
  -4  -2  13       18.79       11.51     27.12 o 
  -3  -2  13       62.42       79.98     28.44 o 
  -2  -2  13       16.51       10.99     26.79 o 
  -1  -2  13      502.75      528.64     33.12 o 
   0  -2  13      348.43      396.85     29.36 o 
   1  -2  13     1101.56     1123.46     36.82 o 
   2  -2  13      222.41      210.42     25.36 o 
   3  -2  13      142.76      120.52     24.20 o 
   4  -2  13      940.15      902.54     33.35 o 
   5  -2  13      573.79      600.57     29.84 o 
   6  -2  13       53.66       33.46     21.65 o 
   7  -2  13      407.93      364.96     25.69 o 
   8  -2  13      526.10      423.11     26.12 o 
   9  -2  13       11.02       15.12     14.39 o 
  10  -2  13       20.38       22.39     20.98 o 
  -5  -1  13        3.83       20.02     26.89 o 
  -4  -1  13      224.10      223.27     28.52 o 
  -3  -1  13        0.02        0.39     25.85 o 
  -2  -1  13      293.48      289.18     29.38 o 
  -1  -1  13        2.61        2.55     24.12 o 
   0  -1  13      193.81      169.16     26.38 o 
   1  -1  13      552.36      522.88     29.40 o 
   2  -1  13        0.96      -24.29     24.29 o 
   3  -1  13        0.07       -6.91     22.78 o 
   4  -1  13       30.20       37.10     22.28 o 
   5  -1  13      589.86      508.77     28.71 o 
   6  -1  13      755.34      733.81     30.09 o 
   7  -1  13      112.89       93.85     22.10 o 
   8  -1  13      109.00      112.17     21.39 o 
   9  -1  13      164.76      157.79     50.83 o 
  10  -1  13       39.82       32.21     21.39 o 
  11  -1  13       67.06       66.80     24.39 o 
  -5   0  13       20.79       24.97     25.34 o 
  -4   0  13        5.32       -0.94     26.43 o 
  -3   0  13       29.56       47.50     27.37 o 
  -2   0  13      161.83      134.20     28.38 o 
  -1   0  13     1168.46     1310.93     40.29 o 
   0   0  13       18.26       16.32     23.61 o 
   1   0  13        4.56        9.08     21.74 o 
   2   0  13      182.94      133.23     24.31 o 
   3   0  13      201.26      225.55     25.50 o 
   4   0  13      306.11      256.83     27.33 o 
   5   0  13     1534.08     1438.53     36.94 o 
   6   0  13       11.78       -3.19     20.94 o 
   7   0  13      144.19      139.67     21.98 o 
   8   0  13      367.39      321.16     25.03 o 
   9   0  13       59.19       50.44     14.29 o 
  10   0  13       98.61       94.59     23.16 o 
  11   0  13       72.92       86.84     24.60 o 
  -4   1  13      281.40      292.41     29.77 o 
  -3   1  13      544.07      642.05     34.84 o 
  -2   1  13      162.92      145.14     27.06 o 
  -1   1  13      231.66      205.41     27.95 o 
   0   1  13      610.08      693.84     33.12 o 
   1   1  13        4.24        6.50     20.93 o 
   2   1  13      739.14      706.96     31.93 o 
   3   1  13      128.21       83.19     23.45 o 
   4   1  13     1963.40     1908.84     42.02 o 
   5   1  13       33.36        2.88     22.26 o 
   6   1  13     1029.91     1080.32     33.93 o 
   7   1  13       89.59       48.94     20.40 o 
   8   1  13      327.75      326.27     24.70 o 
   9   1  13      220.63      185.76     28.34 o 
  10   1  13       55.76       79.65     22.50 o 
  11   1  13      119.06      171.40     25.11 o 
  -4   2  13      307.04      343.88     32.50 o 
  -3   2  13      283.40      296.45     31.17 o 
  -2   2  13      204.54      263.03     29.42 o 
  -1   2  13      399.62      382.59     32.35 o 
   0   2  13       54.22       53.21     26.24 o 
   1   2  13       85.23       57.24     24.76 o 
   2   2  13       91.81       87.66     25.26 o 
   3   2  13     1216.78     1259.63     37.04 o 
   4   2  13       26.39       18.54     22.89 o 
   5   2  13     1099.45     1096.02     33.96 o 
   6   2  13      151.80       55.32     21.53 o 
   7   2  13      344.03      336.09     25.59 o 
   8   2  13       10.28       -2.94     19.66 o 
   9   2  13      164.89      164.16     42.58 o 
  10   2  13       63.47      102.15     23.86 o 
  11   2  13      258.41      202.83     26.36 o 
  12   2  13        0.55       19.65     24.23 o 
  -4   3  13       54.92       36.02     29.12 o 
  -3   3  13      145.73      163.51     30.69 o 
  -2   3  13        6.53       31.91     26.72 o 
  -1   3  13      370.34      299.38     31.63 o 
   0   3  13      652.58      724.01     34.33 o 
   1   3  13      161.83      157.08     26.31 o 
   2   3  13      927.28      958.67     34.55 o 
   3   3  13      470.08      417.61     29.89 o 
   4   3  13     1372.06     1420.85     39.13 o 
   5   3  13      160.19      140.41     23.79 o 
   6   3  13      429.16      357.80     25.78 o 
   7   3  13       79.38       24.79     22.06 o 
   8   3  13      453.78      481.15     25.62 o 
   9   3  13      170.98      111.48     25.54 o 
  10   3  13      372.43      444.11     28.66 o 
  11   3  13        2.01       32.62     23.50 o 
  12   3  13       59.46       75.83     27.08 o 
  -3   4  13        1.99       -8.73     27.17 o 
  -2   4  13      398.20      336.91     31.37 o 
  -1   4  13      194.98      171.96     28.65 o 
   0   4  13      253.28      197.07     28.74 o 
   1   4  13      660.18      616.54     32.35 o 
   2   4  13      288.69      210.78     27.36 o 
   3   4  13      534.27      523.99     29.63 o 
   4   4  13      260.41      207.40     26.08 o 
   5   4  13     1457.43     1517.18     38.71 o 
   6   4  13      456.08      411.57     26.28 o 
   7   4  13     1253.63     1239.33     34.59 o 
   8   4  13      601.58      546.26     27.67 o 
   9   4  13      215.39      198.73     26.42 o 
  10   4  13        0.53       18.88     22.06 o 
  11   4  13       61.26       73.48     24.66 o 
  12   4  13      169.70      140.81     27.17 o 
  -3   5  13        0.26       -8.76     28.19 o 
  -2   5  13       14.77       24.47     28.73 o 
  -1   5  13      289.58      260.03     30.83 o 
   0   5  13        1.79       17.03     27.26 o 
   1   5  13      144.90      131.81     29.17 o 
   2   5  13        7.40        6.51     25.66 o 
   3   5  13      731.44      759.96     33.72 o 
   4   5  13      285.32      263.10     26.24 o 
   5   5  13      304.45      296.81     26.53 o 
   6   5  13      223.37      198.75     24.19 o 
   7   5  13      283.99      281.80     25.41 o 
   8   5  13      231.41      177.13     22.73 o 
   9   5  13      411.58      376.38     35.69 o 
  10   5  13       90.42      122.58     22.66 o 
  11   5  13       18.43       29.80     22.66 o 
  12   5  13      120.90      182.77     29.83 o 
  -2   6  13       51.79      104.49     30.11 o 
  -1   6  13       95.93      111.50     30.88 o 
   0   6  13      165.38      176.19     30.75 o 
   1   6  13      176.50       96.91     28.29 o 
   2   6  13      549.19      571.51     35.27 o 
   3   6  13       46.00       37.51     26.64 o 
   4   6  13      694.16      718.50     34.30 o 
   5   6  13       60.66       50.28     23.40 o 
   6   6  13     1088.82     1074.20     34.52 o 
   7   6  13       12.12       13.22     21.15 o 
   8   6  13      438.90      458.95     26.67 o 
   9   6  13        5.04       -0.01     13.73 o 
  10   6  13       35.08       31.03     21.96 o 
  11   6  13      458.86      523.36     31.24 o 
  12   6  13       86.95      106.74     25.50 o 
  -1   7  13      283.26      337.46     35.00 o 
   0   7  13      212.64      204.88     31.35 o 
   1   7  13      360.93      391.54     34.20 o 
   2   7  13       10.13       12.54     24.88 o 
   3   7  13      424.15      468.38     32.22 o 
   4   7  13      275.79      262.97     28.89 o 
   5   7  13      377.15      451.79     31.83 o 
   6   7  13       21.80       25.54     23.00 o 
   7   7  13      500.12      491.37     28.57 o 
   8   7  13        9.15        5.76     20.89 o 
   9   7  13      317.83      323.27     18.16 o 
  10   7  13       72.21      103.55     22.59 o 
  11   7  13       62.18       74.73     23.65 o 
   0   8  13      297.67      281.57     35.26 o 
   1   8  13      156.72      140.31     31.55 o 
   2   8  13       76.52      120.28     29.33 o 
   3   8  13      266.22      244.69     31.38 o 
   4   8  13      233.65      263.30     30.12 o 
   5   8  13       57.18       25.36     27.60 o 
   6   8  13      182.86      174.22     27.62 o 
   7   8  13      334.77      378.61     30.29 o 
   8   8  13      226.13      214.38     26.28 o 
   9   8  13        9.15       15.14     13.57 o 
  10   8  13       69.44      111.35     22.53 o 
  11   8  13        0.20       11.79     22.55 o 
   1   9  13      145.67      148.56     31.58 o 
   2   9  13      252.62      261.13     34.08 o 
   3   9  13       73.44       80.20     29.28 o 
   4   9  13      141.91      114.27     30.68 o 
   5   9  13      265.94      206.01     30.13 o 
   6   9  13      171.62      150.21     26.96 o 
   7   9  13      661.96      727.92     36.01 o 
   8   9  13       65.33       52.49     15.22 o 
   9   9  13      142.30      175.14     16.29 o 
  10   9  13        8.10        0.70     20.80 o 
  11   9  13      191.45      243.24     28.14 o 
   2  10  13       38.96       73.82     31.53 o 
   3  10  13      116.48      121.31     31.43 o 
   4  10  13      538.61      575.23     38.45 o 
   5  10  13      611.43      641.70     38.80 o 
   6  10  13      823.34      717.88     36.88 o 
   7  10  13      105.15       55.99     14.81 o 
   8  10  13      304.31      238.80     17.54 o 
   9  10  13       16.32       13.17     14.54 o 
  10  10  13      101.19      109.50     23.09 o 
   4  11  13      207.44      254.22     36.07 o 
   5  11  13      402.29      355.68     35.19 o 
   6  11  13       13.74       15.66     28.76 o 
   7  11  13       89.59       55.37     15.54 o 
   8  11  13       79.03       97.64     15.97 o 
   9  11  13      192.53      147.03     16.68 o 
   0  -9  14       45.33       62.12     32.99 o 
   1  -9  14       61.76       76.26     34.13 o 
   2  -9  14      197.79      248.03     34.28 o 
  -2  -8  14        2.84       28.15     29.82 o 
  -1  -8  14       34.02       45.84     31.13 o 
   0  -8  14       69.08      111.90     31.17 o 
   1  -8  14      154.61      163.27     30.09 o 
   2  -8  14      185.29      191.09     31.74 o 
   3  -8  14      216.08      244.71     33.73 o 
   4  -8  14      436.95      567.02     40.25 o 
  -3  -7  14       42.18       66.21     31.19 o 
  -2  -7  14      131.97      164.99     32.54 o 
  -1  -7  14        9.30      -15.61     29.32 o 
   0  -7  14      294.62      334.71     33.28 o 
   1  -7  14        7.43       -3.99     26.65 o 
   2  -7  14      332.34      324.05     31.80 o 
   3  -7  14      107.43      102.91     29.47 o 
   4  -7  14       97.62       82.86     28.25 o 
   5  -7  14      150.14      125.87     30.68 o 
   6  -7  14       32.15       18.74     28.34 o 
  -3  -6  14      360.54      448.32     34.66 o 
  -2  -6  14        1.26        3.03     27.60 o 
  -1  -6  14      431.31      482.14     34.87 o 
   0  -6  14       34.04       37.30     27.17 o 
   1  -6  14      399.13      405.67     32.32 o 
   2  -6  14        0.94        6.24     25.01 o 
   3  -6  14      484.64      433.26     32.09 o 
   4  -6  14       47.79       21.04     26.32 o 
   5  -6  14       35.04       15.47     25.48 o 
   6  -6  14      159.99      150.10     28.83 o 
   7  -6  14      136.74      156.10     28.27 o 
  -3  -5  14        1.21        1.86     27.53 o 
  -2  -5  14      268.73      343.36     31.76 o 
  -1  -5  14        3.04        0.87     26.74 o 
   0  -5  14      369.48      405.55     32.56 o 
   1  -5  14       40.76       23.62     26.73 o 
   2  -5  14      709.20      691.09     35.21 o 
   3  -5  14       94.23       58.29     25.15 o 
   4  -5  14      617.44      578.08     31.92 o 
   5  -5  14       29.88       -8.02     22.25 o 
   6  -5  14      204.40      212.09     27.18 o 
   7  -5  14        9.39       35.25     24.03 o 
   8  -5  14      162.87      146.66     25.93 o 
  -4  -4  14       31.40       19.51     28.13 o 
  -3  -4  14      112.84      123.75     30.48 o 
  -2  -4  14       96.12      135.59     28.54 o 
  -1  -4  14      254.14      291.67     29.76 o 
   0  -4  14        1.09       -0.83     26.18 o 
   1  -4  14     1481.27     1629.20     44.08 o 
   2  -4  14       76.42       39.07     26.81 o 
   3  -4  14      542.88      558.67     33.36 o 
   4  -4  14       24.69       -3.42     26.21 o 
   5  -4  14      680.72      725.60     35.24 o 
   6  -4  14        5.08      -17.30     21.94 o 
   7  -4  14      407.79      423.50     28.92 o 
   8  -4  14       10.06       22.67     21.70 o 
   9  -4  14      471.17      559.91     30.46 o 
  -4  -3  14       82.11      106.10     29.30 o 
  -3  -3  14      163.09      168.83     30.63 o 
  -2  -3  14       62.80       64.35     25.65 o 
  -1  -3  14       17.31       25.67     26.37 o 
   0  -3  14      350.82      408.02     31.49 o 
   1  -3  14      293.41      275.78     30.82 o 
   2  -3  14      556.43      599.91     33.01 o 
   3  -3  14      144.57      152.22     26.37 o 
   4  -3  14     1262.87     1298.36     39.78 o 
   5  -3  14       18.75       11.40     24.12 o 
   6  -3  14       60.29       49.62     22.89 o 
   7  -3  14       11.26        1.29     22.14 o 
   8  -3  14      504.55      539.06     30.53 o 
   9  -3  14        1.01       22.36     15.09 o 
  -4  -2  14       81.66       78.65     28.83 o 
  -3  -2  14       15.94       10.21     27.37 o 
  -2  -2  14       86.57       72.35     27.64 o 
  -1  -2  14      150.28      148.83     27.61 o 
   0  -2  14      402.31      436.61     33.07 o 
   1  -2  14      720.31      660.95     34.04 o 
   2  -2  14      128.60      108.42     25.37 o 
   3  -2  14      243.85      246.61     27.37 o 
   4  -2  14       50.98       55.73     26.21 o 
   5  -2  14      232.59      236.97     28.34 o 
   6  -2  14      236.76      250.86     26.96 o 
   7  -2  14      257.93      223.57     26.36 o 
   8  -2  14       91.35      103.01     22.84 o 
   9  -2  14       96.41       74.12     15.21 o 
  10  -2  14        0.57        9.69     21.27 o 
  -4  -1  14       10.38       14.00     28.78 o 
  -3  -1  14       45.63       70.52     29.92 o 
  -2  -1  14       21.02       15.12     27.72 o 
  -1  -1  14      588.87      580.30     34.72 o 
   0  -1  14       83.49       71.84     27.78 o 
   1  -1  14       88.04      131.87     27.23 o 
   2  -1  14      132.66      122.33     27.61 o 
   3  -1  14      432.83      523.40     31.23 o 
   4  -1  14       48.57       27.25     24.07 o 
   5  -1  14      865.64      849.14     33.40 o 
   6  -1  14      173.01      131.77     23.72 o 
   7  -1  14      118.29      115.75     22.78 o 
   8  -1  14      141.93      110.08     22.52 o 
   9  -1  14       33.27       35.92     14.53 o 
  10  -1  14       86.13       59.67     22.77 o 
  -4   0  14       92.52       98.49     29.26 o 
  -3   0  14       38.75       19.73     28.80 o 
  -2   0  14      326.68      336.10     31.86 o 
  -1   0  14       90.33       34.26     26.01 o 
   0   0  14      348.18      368.88     32.40 o 
   1   0  14       30.49       -6.03     24.34 o 
   2   0  14     1044.22     1210.72     39.75 o 
   3   0  14        3.46       -1.88     26.02 o 
   4   0  14     1715.50     1948.16     44.80 o 
   5   0  14       69.39       40.77     22.83 o 
   6   0  14      187.51      165.01     24.10 o 
   7   0  14       18.97       16.55     20.16 o 
   8   0  14      185.45      161.01     22.91 o 
   9   0  14      204.69      182.42     16.29 o 
  10   0  14       28.49       28.67     22.57 o 
  -3   1  14      339.19      376.64     33.03 o 
  -2   1  14       56.00       17.58     27.59 o 
  -1   1  14      397.47      376.49     30.64 o 
   0   1  14      169.21      119.26     28.95 o 
   1   1  14      734.51      746.19     34.24 o 
   2   1  14        3.32      -11.59     25.54 o 
   3   1  14     2662.75     3028.24     54.19 o 
   4   1  14       11.41        3.89     22.66 o 
   5   1  14     1092.35     1227.02     36.75 o 
   6   1  14       59.99       37.38     23.44 o 
   7   1  14      220.53      240.63     23.47 o 
   8   1  14      144.54       79.56     21.70 o 
   9   1  14       52.25       35.08     15.10 o 
  10   1  14      234.20      306.86     27.67 o 
  11   1  14      142.38      122.18     25.50 o 
  -3   2  14       14.29       31.33     28.64 o 
  -2   2  14       39.48       53.83     28.86 o 
  -1   2  14       59.35       37.86     26.39 o 
   0   2  14      742.53      801.69     36.82 o 
   1   2  14       71.35       85.62     28.13 o 
   2   2  14     1280.89     1340.68     41.59 o 
   3   2  14       33.92       20.21     25.53 o 
   4   2  14      961.83      950.93     34.63 o 
   5   2  14        0.46      -19.70     22.86 o 
   6   2  14      230.85      258.25     25.21 o 
   7   2  14       64.66       19.31     22.22 o 
   8   2  14      762.09      662.97     29.16 o 
   9   2  14      115.64       65.04     21.15 o 
  10   2  14      149.34      161.55     26.24 o 
  11   2  14      133.41      175.95     27.17 o 
  -3   3  14      120.67      144.92     30.81 o 
  -2   3  14       24.88       34.86     27.83 o 
  -1   3  14      258.62      291.74     31.98 o 
   0   3  14      337.35      303.97     31.65 o 
   1   3  14      624.26      702.05     36.65 o 
   2   3  14       52.91       22.39     27.31 o 
   3   3  14      778.83      798.63     36.68 o 
   4   3  14      272.02      262.64     28.59 o 
   5   3  14      106.98       89.29     24.03 o 
   6   3  14       18.58        9.81     21.86 o 
   7   3  14      388.06      261.73     25.22 o 
   8   3  14      149.36      100.32     23.12 o 
   9   3  14      558.86      444.66     26.92 o 
  10   3  14      100.83       76.52     22.96 o 
  11   3  14      207.62      247.66     27.52 o 
  -2   4  14       64.83       79.55     30.55 o 
  -1   4  14      636.21      643.95     37.56 o 
   0   4  14      478.16      438.83     33.01 o 
   1   4  14       68.14       35.05     24.83 o 
   2   4  14      718.79      807.39     37.61 o 
   3   4  14      471.32      456.33     32.41 o 
   4   4  14      211.74      202.30     28.01 o 
   5   4  14       25.81       42.45     24.51 o 
   6   4  14      452.25      443.42     28.13 o 
   7   4  14      417.66      369.76     26.82 o 
   8   4  14      575.38      436.95     26.67 o 
   9   4  14        0.33        8.19     14.18 o 
  10   4  14      161.79      191.48     26.81 o 
  11   4  14       14.05        8.07     24.14 o 
  -2   5  14      118.40       84.41     29.76 o 
  -1   5  14       11.60       16.50     28.98 o 
   0   5  14      196.10      173.18     31.29 o 
   1   5  14      103.48      108.01     28.80 o 
   2   5  14      125.72       82.78     25.50 o 
   3   5  14      121.54       84.20     26.70 o 
   4   5  14      364.08      317.46     28.38 o 
   5   5  14      771.96      884.37     34.76 o 
   6   5  14      255.83      276.99     27.64 o 
   7   5  14      330.88      278.36     26.47 o 
   8   5  14        0.33       -8.59     20.09 o 
   9   5  14      180.17      160.37     43.02 o 
  10   5  14       18.91       61.06     23.18 o 
  11   5  14      171.17      133.88     25.89 o 
  -1   6  14      355.23      431.86     37.63 o 
   0   6  14      107.37       87.89     32.19 o 
   1   6  14      477.88      495.07     36.01 o 
   2   6  14       32.43        8.31     27.17 o 
   3   6  14      703.23      688.26     35.47 o 
   4   6  14       29.26       16.20     26.79 o 
   5   6  14      439.53      386.71     30.63 o 
   6   6  14       30.12       35.23     24.04 o 
   7   6  14      593.59      645.16     32.54 o 
   8   6  14      192.39      175.87     24.24 o 
   9   6  14       30.05       39.41     14.58 o 
  10   6  14      258.60      311.71     29.47 o 
  11   6  14       15.81       16.16     23.75 o 
   0   7  14      473.97      577.63     38.38 o 
   1   7  14       13.95       52.34     30.04 o 
   2   7  14      134.74      139.08     29.95 o 
   3   7  14       14.27       27.59     28.26 o 
   4   7  14      915.55      978.40     38.74 o 
   5   7  14        2.43       -9.93     25.08 o 
   6   7  14      494.77      552.61     32.86 o 
   7   7  14       17.20       10.10     23.42 o 
   8   7  14       91.11      130.02     24.40 o 
   9   7  14      116.00      100.83     16.21 o 
  10   7  14      102.45      107.65     24.86 o 
  11   7  14       39.65       75.42     24.58 o 
   1   8  14        4.21       48.41     32.03 o 
   2   8  14        0.73        5.64     31.02 o 
   3   8  14      128.67      129.81     29.70 o 
   4   8  14        3.72        3.39     28.76 o 
   5   8  14       65.91       64.74     27.29 o 
   6   8  14       22.60        7.60     23.50 o 
   7   8  14      202.63      198.89     25.61 o 
   8   8  14        3.17        4.83     21.17 o 
   9   8  14       71.42       85.04     25.74 o 
  10   8  14        2.79       17.38     23.11 o 
   2   9  14       66.41      133.89     35.13 o 
   3   9  14       40.82       38.42     31.12 o 
   4   9  14      238.84      186.58     31.55 o 
   5   9  14      284.31      252.99     32.69 o 
   6   9  14      407.29      404.11     32.79 o 
   7   9  14        9.46       20.14     24.34 o 
   8   9  14      108.81      100.51     15.58 o 
   9   9  14       21.65       30.04     14.71 o 
   4  10  14      218.47      246.81     36.33 o 
   5  10  14      664.90      752.78     41.31 o 
   6  10  14       32.27       26.71     28.69 o 
   7  10  14      166.93      172.46     30.02 o 
   8  10  14        1.06      -12.88     15.48 o 
   0  -7  15      106.24      115.52     31.06 o 
   1  -7  15      264.64      235.13     33.91 o 
   2  -7  15       99.07      101.01     30.38 o 
   3  -7  15       62.40       84.69     30.24 o 
   4  -7  15      141.69      182.24     33.43 o 
  -1  -6  15       21.60       17.40     29.02 o 
   0  -6  15      343.97      364.99     34.81 o 
   1  -6  15        0.16      -25.61     27.78 o 
   2  -6  15      264.89      283.21     32.68 o 
   3  -6  15       50.17       39.92     29.91 o 
   4  -6  15       80.05       97.56     27.83 o 
   5  -6  15      358.34      405.08     33.75 o 
   6  -6  15      242.84      300.67     32.83 o 
  -2  -5  15       41.68       89.56     31.02 o 
  -1  -5  15      522.71      661.52     38.12 o 
   0  -5  15       33.23       40.58     30.55 o 
   1  -5  15      442.86      409.65     33.54 o 
   2  -5  15       25.97       16.86     27.56 o 
   3  -5  15      199.80      221.14     30.21 o 
   4  -5  15      118.52      114.28     28.54 o 
   5  -5  15      348.48      308.47     32.12 o 
   6  -5  15      179.13      200.61     29.16 o 
   7  -5  15      132.69      147.81     28.11 o 
  -2  -4  15      213.46      288.29     34.00 o 
  -1  -4  15        0.16      -16.10     29.65 o 
   0  -4  15      642.47      805.44     38.22 o 
   1  -4  15        7.64       -1.40     27.86 o 
   2  -4  15      415.74      426.55     32.49 o 
   3  -4  15        9.69        3.81     26.15 o 
   4  -4  15     1030.47     1118.21     40.08 o 
   5  -4  15        3.55       12.26     26.38 o 
   6  -4  15      599.74      605.52     32.95 o 
   7  -4  15        0.38        6.58     24.78 o 
   8  -4  15      412.33      399.50     31.08 o 
  -2  -3  15      226.19      244.01     32.56 o 
  -1  -3  15      559.76      614.99     37.07 o 
   0  -3  15      137.38      119.47     28.77 o 
   1  -3  15      646.05      655.84     35.56 o 
   2  -3  15      199.61      192.38     28.95 o 
   3  -3  15      335.57      377.32     31.25 o 
   4  -3  15        1.01       -2.43     24.79 o 
   5  -3  15      865.39     1004.91     37.94 o 
   6  -3  15       31.36       15.43     23.71 o 
   7  -3  15      662.72      632.81     31.23 o 
   8  -3  15        8.63      -18.38     22.19 o 
  -2  -2  15      172.09      186.55     30.38 o 
  -1  -2  15       58.30       39.89     27.62 o 
   0  -2  15      165.98      181.05     29.92 o 
   1  -2  15      111.24       70.48     27.91 o 
   2  -2  15      646.20      648.52     34.66 o 
   3  -2  15       33.51       13.06     25.03 o 
   4  -2  15      382.26      327.62     29.33 o 
   5  -2  15       25.36       37.16     24.60 o 
   6  -2  15      540.24      465.56     30.00 o 
   7  -2  15        3.83       -6.13     21.26 o 
   8  -2  15      205.32      198.06     24.31 o 
   9  -2  15        6.09      -15.15     15.15 o 
  -2  -1  15      288.26      317.49     33.74 o 
  -1  -1  15      241.10      299.44     33.61 o 
   0  -1  15      114.94      117.91     30.33 o 
   1  -1  15      202.13      161.05     28.48 o 
   2  -1  15       75.63       60.03     26.90 o 
   3  -1  15        4.89       -8.66     23.44 o 
   4  -1  15      384.22      393.67     30.15 o 
   5  -1  15     1287.74     1391.89     41.68 o 
   6  -1  15       76.42       69.65     24.74 o 
   7  -1  15       56.16       66.21     24.75 o 
   8  -1  15      233.41      258.42     27.07 o 
   9  -1  15      287.78      305.29     24.93 o 
  -2   0  15       29.76        8.84     27.84 o 
  -1   0  15      337.79      326.55     32.41 o 
   0   0  15       32.08       17.61     26.43 o 
   1   0  15      266.30      261.80     29.53 o 
   2   0  15       23.57       33.16     25.70 o 
   3   0  15     1709.57     1939.91     47.69 o 
   4   0  15        5.80       -0.56     26.73 o 
   5   0  15       35.61       19.65     24.58 o 
   6   0  15       75.14       49.40     24.08 o 
   7   0  15        0.22      -21.74     21.74 o 
   8   0  15       45.70       28.61     22.02 o 
   9   0  15        0.38      -16.03     21.06 o 
  10   0  15       80.73      122.16     26.17 o 
  -2   1  15      116.93      154.32     31.14 o 
  -1   1  15       47.92       46.87     28.52 o 
   0   1  15      821.43      821.14     37.96 o 
   1   1  15       13.30        0.60     27.32 o 
   2   1  15     1361.98     1286.60     41.67 o 
   3   1  15        0.04      -24.16     24.16 o 
   4   1  15      307.45      301.20     30.20 o 
   5   1  15       87.61       75.38     26.92 o 
   6   1  15       93.52       91.74     25.22 o 
   7   1  15       23.32        2.05     21.60 o 
   8   1  15       38.53       32.92     22.10 o 
   9   1  15      141.97      114.84     23.71 o 
  10   1  15        9.08       11.52     23.61 o 
  -2   2  15        8.21       20.21     27.97 o 
  -1   2  15      116.34      127.28     31.20 o 
   0   2  15        2.85      -11.29     28.67 o 
   1   2  15      981.44     1013.15     39.97 o 
   2   2  15        0.05      -25.74     25.74 o 
   3   2  15     1048.96     1064.92     38.76 o 
   4   2  15      150.11      139.33     28.71 o 
   5   2  15      136.85       98.31     26.62 o 
   6   2  15      436.87      364.58     29.43 o 
   7   2  15      423.41      372.42     28.87 o 
   8   2  15        0.26        4.71     22.02 o 
   9   2  15      450.68      399.16     27.73 o 
  10   2  15       63.93       99.79     25.71 o 
  -1   3  15      122.65      122.36     30.97 o 
   0   3  15      496.79      492.02     35.59 o 
   1   3  15       51.72       34.14     27.72 o 
   2   3  15      217.58      194.21     30.10 o 
   3   3  15      602.47      556.07     33.50 o 
   4   3  15      154.78      159.62     27.72 o 
   5   3  15        0.02      -25.70     25.70 o 
   6   3  15      361.58      311.15     28.83 o 
   7   3  15      246.70      194.70     25.04 o 
   8   3  15      590.29      628.08     31.03 o 
   9   3  15      113.68       90.35     23.82 o 
  10   3  15      212.40      262.75     28.08 o 
  -1   4  15       28.11       67.45     31.46 o 
   0   4  15      233.09      223.23     33.69 o 
   1   4  15      357.05      388.03     34.62 o 
   2   4  15      388.91      419.03     31.94 o 
   3   4  15        0.51        3.16     24.76 o 
   4   4  15      166.24      155.16     27.38 o 
   5   4  15      384.33      372.56     30.16 o 
   6   4  15       89.50      138.33     27.18 o 
   7   4  15      681.26      593.27     31.61 o 
   9   4  15      351.44      406.90     26.53 o 
  10   4  15        3.09       11.62     24.07 o 
   0   5  15       46.27       50.59     31.14 o 
   1   5  15      106.35       76.09     31.04 o 
   2   5  15       55.98       72.44     28.90 o 
   3   5  15      254.02      244.20     30.49 o 
   4   5  15      454.04      476.99     33.63 o 
   5   5  15       14.07       28.58     23.42 o 
   6   5  15      210.52      155.19     26.18 o 
   7   5  15        3.00        5.69     23.33 o 
   8   5  15      489.25      529.42     29.93 o 
  10   5  15      430.95      481.72     31.78 o 
   1   6  15       20.63        4.83     29.90 o 
   2   6  15      373.57      385.91     34.62 o 
   3   6  15       39.89       43.74     28.15 o 
   4   6  15      401.35      364.69     31.93 o 
   5   6  15      192.80      147.57     28.57 o 
   6   6  15       44.29       47.01     23.66 o 
   7   6  15       66.39       53.74     22.92 o 
   8   6  15        0.08       -9.73     21.69 o 
   9   6  15      136.49      108.47     17.12 o 
  10   6  15       54.19       96.53     25.72 o 
   1   7  15      202.87      248.16     33.47 o 
   2   7  15       69.61       95.27     30.61 o 
   3   7  15      694.66      790.82     40.19 o 
   4   7  15        0.81       14.63     27.57 o 
   5   7  15      112.75       69.86     29.10 o 
   6   7  15       32.36       25.20     24.18 o 
   7   7  15      116.08      118.29     26.24 o 
   8   7  15      206.94      170.14     24.44 o 
   9   7  15       89.32       77.88     16.06 o 
  10   7  15       37.55       41.23     24.23 o 
   3   8  15       26.41       64.00     31.97 o 
   4   8  15      221.84      273.58     33.58 o 
   5   8  15       56.41       22.24     30.28 o 
   6   8  15       47.72       90.94     26.19 o 
   7   8  15       48.29       41.84     23.41 o 
   8   8  15       72.70       94.34     25.30 o 
   9   8  15       39.56       39.65     16.19 o 
   5   9  15      111.94      118.58     31.30 o 
   6   9  15        0.06       16.14     27.38 o 
   7   9  15      273.61      344.47     30.15 o 
   8   9  15       12.94        5.41     24.45 o 
   2  -6  16       20.44        5.02     30.40 o 
   3  -6  16      128.58      141.75     32.27 o 
   0  -5  16      291.52      354.68     35.27 o 
   1  -5  16       84.42      123.27     32.25 o 
   2  -5  16      360.98      471.70     37.84 o 
   3  -5  16      191.93      239.61     31.87 o 
   4  -5  16      459.76      650.75     39.02 o 
   5  -5  16      168.90      165.34     31.35 o 
   0  -4  16       29.75       29.65     30.11 o 
   1  -4  16      443.78      532.50     37.02 o 
   2  -4  16        2.43        6.52     27.80 o 
   3  -4  16      271.35      314.62     33.02 o 
   4  -4  16       73.10       64.59     28.90 o 
   5  -4  16      802.59      971.92     41.29 o 
   6  -4  16       13.00       18.74     26.89 o 
  -1  -3  16      137.41      124.98     33.25 o 
   0  -3  16      288.07      319.26     33.91 o 
   1  -3  16      270.28      292.35     34.08 o 
   2  -3  16      736.29      797.97     39.10 o 
   3  -3  16       44.41       55.65     28.11 o 
   4  -3  16      736.61      817.40     39.08 o 
   5  -3  16       29.58       15.67     25.85 o 
   6  -3  16      407.81      437.25     32.09 o 
   7  -3  16      170.17      170.05     27.83 o 
  -1  -2  16      251.07      298.66     34.70 o 
   0  -2  16      310.03      299.44     33.90 o 
   1  -2  16      282.92      344.04     35.13 o 
   2  -2  16       18.57       -4.20     28.37 o 
   3  -2  16      149.50      143.61     27.91 o 
   4  -2  16       20.40       32.87     26.47 o 
   5  -2  16     1055.46     1121.72     41.38 o 
   6  -2  16        0.35       -4.41     25.28 o 
   7  -2  16      154.70      108.29     26.28 o 
   8  -2  16       65.28       29.54     23.97 o 
  -1  -1  16      170.64      201.10     34.57 o 
   0  -1  16       55.96       18.79     30.51 o 
   1  -1  16       18.46        1.90     29.47 o 
   2  -1  16      133.73      130.39     30.41 o 
   3  -1  16      345.90      330.57     31.20 o 
   4  -1  16      106.66       75.41     27.68 o 
   5  -1  16       15.45       -0.22     25.83 o 
   6  -1  16      487.84      480.89     31.52 o 
   7  -1  16      207.72      217.37     27.33 o 
   8  -1  16      257.69      252.61     27.68 o 
  -1   0  16       19.97       39.30     31.10 o 
   0   0  16      128.81      106.93     30.38 o 
   1   0  16        8.46      -19.40     29.97 o 
   2   0  16      300.85      315.54     32.88 o 
   3   0  16      122.73       92.54     29.53 o 
   4   0  16       93.08       69.96     28.10 o 
   5   0  16      319.71      318.00     30.69 o 
   6   0  16      149.43      156.68     27.58 o 
   7   0  16        1.99      -22.50     23.24 o 
   8   0  16       31.85       58.23     23.40 o 
   9   0  16      583.85      568.89     30.42 o 
  -1   1  16      101.16       86.18     30.42 o 
   0   1  16        3.72       -3.13     28.25 o 
   1   1  16      870.40      818.64     40.95 o 
   2   1  16      110.29       85.35     28.12 o 
   3   1  16       46.80       19.82     27.41 o 
   4   1  16       27.15       20.79     26.54 o 
   5   1  16       10.15        4.89     28.02 o 
   6   1  16      303.90      222.45     28.14 o 
   7   1  16       29.92       18.82     22.30 o 
   8   1  16       45.75        4.63     22.07 o 
   9   1  16       41.14       51.45     22.81 o 
   0   2  16      694.33      759.65     40.26 o 
   1   2  16      147.01      145.43     31.30 o 
   2   2  16       33.63       47.99     28.06 o 
   3   2  16        0.77       -5.73     28.34 o 
   4   2  16      250.53      215.72     28.88 o 
   5   2  16      118.56       64.29     25.56 o 
   6   2  16      327.19      371.97     30.36 o 
   7   2  16      108.47       56.03     23.91 o 
   8   2  16      255.93      217.42     25.18 o 
   9   2  16      134.37       70.26     22.83 o 
   0   3  16       52.10       71.05     31.54 o 
   1   3  16      178.65      210.80     32.11 o 
   2   3  16       84.43       67.10     28.57 o 
   3   3  16       16.17       36.42     27.03 o 
   4   3  16       24.95       -3.47     25.98 o 
   5   3  16      421.69      381.84     30.99 o 
   6   3  16       58.85       -5.87     24.33 o 
   7   3  16      529.91      433.87     30.05 o 
   8   3  16       27.26       13.74     22.02 o 
   9   3  16      141.23      107.35     23.41 o 
   1   4  16       33.05       33.71     30.02 o 
   2   4  16        5.23       12.32     28.79 o 
   3   4  16       26.22       47.22     28.03 o 
   4   4  16      297.98      365.11     32.06 o 
   5   4  16       21.90       31.89     25.58 o 
   6   4  16      517.46      564.37     32.74 o 
   7   4  16       27.45      -24.94     24.94 o 
   8   4  16      149.15      120.82     23.36 o 
   9   4  16       20.43        0.68     22.10 o 
   2   5  16        1.71       32.24     31.29 o 
   3   5  16      178.59      181.98     30.60 o 
   4   5  16       22.32       24.34     26.71 o 
   5   5  16      902.72     1021.43     41.04 o 
   6   5  16       35.66       15.73     26.20 o 
   7   5  16      203.41      188.26     26.47 o 
   8   5  16       23.77       -1.48     23.01 o 
   9   5  16      172.67       94.76     22.32 o 
   2   6  16       37.05       62.21     31.85 o 
   3   6  16      121.99      134.25     30.81 o 
   4   6  16       80.54       63.28     29.51 o 
   5   6  16       20.59       28.19     28.81 o 
   6   6  16       80.48       77.40     26.93 o 
   7   6  16        0.10       -6.68     24.12 o 
   8   6  16      216.71      182.48     26.68 o 
   9   6  16       23.14       13.70     20.87 o 
   4   7  16      491.56      554.31     37.88 o 
   5   7  16       20.39       49.07     28.15 o 
   6   7  16       30.51       38.75     27.94 o 
   7   7  16      116.61      120.02     29.48 o 
   8   7  16      163.13      152.87     27.71 o 
   2  -3  17        8.69        2.31     31.07 o 
   3  -3  17      411.41      568.23     37.79 o 
   4  -3  17       15.91       34.40     30.54 o 
   5  -3  17      132.78      161.70     32.62 o 
   2  -2  17      398.26      484.11     37.85 o 
   3  -2  17        3.82       -5.19     28.64 o 
   4  -2  17      277.24      273.73     34.17 o 
   5  -2  17       50.05       40.80     28.28 o 
   6  -2  17       94.65       99.91     30.01 o 
   1  -1  17       13.08      -12.25     30.51 o 
   2  -1  17      180.56      200.23     33.04 o 
   3  -1  17       86.64       49.05     29.26 o 
   4  -1  17      164.54      132.82     31.62 o 
   5  -1  17      247.43      250.72     32.34 o 
   6  -1  17       65.78      103.23     29.14 o 
   7  -1  17      126.59      143.12     29.44 o 
   1   0  17      437.20      555.67     38.30 o 
   2   0  17      120.72      126.41     32.54 o 
   3   0  17      273.37      304.55     33.89 o 
   4   0  17      118.55       68.81     30.94 o 
   5   0  17      157.60      168.56     32.88 o 
   6   0  17      206.23      223.16     30.76 o 
   7   0  17      104.93       79.24     27.26 o 
   2   1  17       73.54       97.29     29.91 o 
   3   1  17      322.25      385.59     33.88 o 
   4   1  17      105.76      145.10     32.24 o 
   5   1  17       56.40       51.41     31.75 o 
   6   1  17      154.71       95.38     28.81 o 
   7   1  17      308.14      238.54     29.78 o 
   2   2  17      135.12      160.56     34.50 o 
   3   2  17       42.78      -10.35     30.15 o 
   4   2  17      149.16      149.80     30.38 o 
   5   2  17      148.47      134.11     31.41 o 
   6   2  17      518.55      572.74     36.52 o 
   7   2  17      177.65      177.23     29.31 o 
   8   2  17       13.31      -24.27     24.97 o 
   2   3  17        0.55       -6.02     29.02 o 
   3   3  17      257.53      336.79     34.28 o 
   4   3  17      330.42      386.72     34.98 o 
   5   3  17       61.93       -1.39     28.06 o 
   6   3  17      242.63      275.46     30.88 o 
   7   3  17      300.28      283.42     31.33 o 
   8   3  17       88.67       59.88     27.22 o 
   3   4  17      190.65      259.07     35.06 o 
   4   4  17       50.73       36.70     31.31 o 
   5   4  17      470.18      510.15     34.15 o 
   6   4  17      113.88      108.00     28.51 o 
   7   4  17       83.29       27.04     27.80 o 
   5   5  17        7.24        3.97     29.18 o 
   6   5  17      104.67      146.20     30.28 o 
                                                 
